# Supplementary material for: Metabolic consequences of perinatal bisphenol A and 17α-Ethinylestradiol exposure manifest in circadian alterations of energy homeostasis in adult male mice
Source: Front Endocrinol (Lausanne). 2026 Jan 6;16:1706909. doi: 10.3389/fendo.2025.1706909 (PMC12815843; doi:10.3389/fendo.2025.1706909)
Supplement: Supplementary file 4 [file SupplementaryFile2.xlsx]

## Sheet: Litters & Animals
	In the animal house		In the metabolic laboratory
Treatment	Litter # and size	Male offspring-OGR code	Box No
BPA	BPA - L1 (n=7)	037-01-230224-11-021	1
		037-01-230224-11-022	2
		037-01-230224-11-023	3
		037-01-230224-11-024	4
		037-01-230224-11-025	5
		037-01-230224-11-026	6
	BPA - L2 (n=9)	037-01-230223-11-108	7
		037-01-230223-11-109	8
		037-01-230223-11-110	9
		037-01-230223-11-111	10
		037-01-230223-11-112	11
		037-01-230223-11-113	12
	BPA - L3 (n=11)	037-01-230226-11-010	13
		037-01-230226-11-011	14
		037-01-230226-11-012	15
		037-01-230226-11-013	16
	BPA - L4 (n=3)	037-01-230309-11-063	17
	BPA - L5 (n=4)	037-01-230312-11-001	18
		037-01-230312-11-002	19
	BPA - L6 (n=8)	037-01-230313-11-015	20
		037-01-230313-11-016	21
	m=6	n=21
VEH	VEH - L1 (n=9)	037-01-230322-11-042	22
		037-01-230322-11-043	23
		037-01-230322-11-044	24
		037-01-230322-11-045	25
	VEH - L2 (n=4)	037-01-230321-11-008	26
	VEH - L3 (n=9)	037-01-230325-11-026	27
		037-01-230325-11-027	28
		037-01-230325-11-028	29
	VEH - L4 (n=8)	037-01-230404-11-001	30
		037-01-230404-11-002	31
		037-01-230404-11-003	32
		037-01-230404-11-004	33
		037-01-230404-11-005	34
		037-01-230404-11-006	35
	m=4	n=14
EE2	EE2 - L1 (n=6)	037-01-230906-11-004	40
		037-01-230906-11-005	42
		037-01-230906-11-006	Died
	EE2 - L2 (n=5)	037-01-230908-11-032	52
		037-01-230908-11-033	48
		037-01-230908-11-034	47
	EE2 - L3 (n=11)	037-01-230908-11-037	37
		037-01-230908-11-038	41
		037-01-230908-11-039	39
		037-01-230908-11-040	36
		037-01-230908-11-041	43
		037-01-230908-11-042	38
	EE2 - L4 (n=8)	037-01-230909-11-001	44
		037-01-230909-11-002	49
		037-01-230909-11-003	50
		037-01-230909-11-004	45
		037-01-230909-11-005	51
		037-01-230909-11-006	46
	m=4	n=17

## Sheet: ICC&RLRT_TBM-LBM-FM-FBSL
Calculation of Intra-Class Correlation Coefficient (ICC) and RLRT (Restricted Likelihood Ratio Test) for total and lean body mass, fat mass, fat mass-lean body mass ratio and fasted blood sugar levels
The ICC indicates how strong the litter effect is. The RLRT shows whether the litter effect is significant.
ICC = VAR(litter effect)/(VAR(litter effect)+VAR(residual))
metabolic parameter with no significant litter effect
metabolic parameter with significant litter effect
Lean Body Mass (LBM)					LBM					LBM					Measurement: Body composition was measured using EchoMRI after a 1-week acclimatization to single housing and 3 days of habituation to training boxes. Measurements were conducted in the morning (ZT2–ZT6), before the mice were transferred to metabolic (calo) cages for monitoring of food and water intake, O₂ consumption, CO₂ production, and X–Y–Z locomotor activity.
BPA					VEH					EE2
	variance	icc	rlrt - p value			variance	icc	rlrt - p value			variance	icc	rlrt - p value
litter	0.3736	0.331764	0.1065		litter	0.1656	0.0836364	0.3117		litter	4.734	0.542517	0.0139
residual	0.7525				residual	1.8144				residual	3.992
Fat Mass (FM)					FM					FM
BPA					VEH					EE2
	variance	icc	rlrt - p value			variance	icc	rlrt - p value			variance	icc	rlrt - p value
litter	0.006278	0.0219427	0.3885		litter	0	0	1		litter	0	0	0.4099
residual	0.279831				residual	0.4479				residual	2.194
LBM/FM					LBM/FM					LBM/FM
BPA					VEH					EE2
	variance	icc	rlrt - p value			variance	icc	rlrt - p value			variance	icc	rlrt - p value
litter	2.064e-05	0.0407551	0.3627		litter	0	0	1		litter	0	0	1
residual	0.0004858				residual	0.000816				residual	0.0099
Fasted Blood Sugar level (FBSL)					FBSL					FBSL					Measurement: Tail blood was collected in the morning (ZT2–ZT3) after 24 h of fasting to determine blood glucose levels. After removal from the metabolic cages, the animals were fed ad libitum for 60 hours. Subsequently, the corncob bedding was replaced with fresh, food-free, low-calorie bedding, and food was withdrawn in the morning, when food intake was minimal across all treatment groups.
BPA*					VEH					EE2
	variance	icc	rlrt - p value			variance	icc	rlrt - p value			variance	icc	rlrt - p value
litter	0.6194	0.665878	0.0003		litter	0.01335	0.0378885	0.3525		litter	0.04282	0.0743519	0.2695
residual	0.3108				residual	0.339				residual	0.53309
Number of mice in the treatment group - NBPA=21					NBPA=14					NBPA=17
Number of litters in treatment group - MBPA=6					MBPA=4					MBPA=4
* Lost sample values (n=3) due to technical failure

## Sheet: ICC&RLRT_FI-ZMov-EE-RER
Calculation of Intra-Class Correlation Coefficient (ICC) and RLRT (Restricted Likelihood Ratio Test) for food intake, Z direction movement, energy expenditure and respiratory exchange ratio
The ICC indicates how strong the litter effect is. The RLRT shows whether the litter effect is significant.
ICC = VAR(litter effect)/(VAR(litter effect)+VAR(residual))
metabolic parameter with no significant litter effect
metabolic parameter with significant litter effect
considered independent of litter effect based on rlrt p value which exceeds the significance level (0.05)
FOOD INTAKE - BASED ON AUC					FOOD INTAKE - BASED ON AUC					FOOD INTAKE - BASED ON AUC					Values used in the statistical analyses: Values of food intake and energy expenditure were normalized for LBM. AUC values were determined for each animal (cumulative values for food intake and Z-direction movement, and hourly summed values during the day and night for energy expenditure and respiratory exchange ratio).
BPA					VEH					EE2
	variance	icc	rlrt - p value			variance	icc	rlrt - p value			variance	icc	rlrt - p value
litter	0.4088	0.243638	0.0814		litter	0	0	1		litter	0.429	0.206647	0.1939
residual	1.2691				residual	4.123				residual	1.647
Z direction MOV- BASED ON AUC					Z direction MOV - BASED ON AUC					Z direction MOV - BASED ON AUC
BPA					VEH					EE2
	variance	icc	rlrt - p value			variance	icc	rlrt - p value			variance	icc	rlrt - p value
litter	13320000000	0.470339	0.0525		litter	2.026e+10	0.292268	0.1178		litter	2222000000	0.126957	0.2466
residual	15000000000				residual	49060000000				residual	15280000000
Number of mice in the treatment group - NBPA=21					NBPA=14					NBPA=17
Number of litters in treatment group - MBPA=6					MBPA=4					MBPA=4
EE - BASED ON AUC					EE - BASED ON AUC					EE - BASED ON AUC					EE - BASED ON AUC					EE - BASED ON AUC					EE - BASED ON AUC					EE - BASED ON AUC					EE - BASED ON AUC					EE - BASED ON AUC
BPA - night1					BPA - day2					BPA - night2					VEH - night1					VEH- day2					VEH - night2					EE2 - night1					EE2 - day2					EE2 - night2
	variance	icc	rlrt - p value			variance	icc	rlrt - p value			variance	icc	rlrt - p value			variance	icc	rlrt - p value			variance	icc	rlrt - p value			variance	icc	rlrt - p value			variance	icc	rlrt - p value			variance	icc	rlrt - p value			variance	icc	rlrt - p value
litter	5.125e-05	0.496416	0.0205		litter	5.288e-05	0.563933	0.0202		litter	3.908e-05	0.369132	0.0523		litter	9.374e-05	0.0821747	0.3114		litter	0.0001409	0.113501	0.2703		litter	0.0001367	0.143834	0.2257		litter	0.0002328	0.257494	0.1023		litter	0.0001529	0.202168	0.1533		litter	0.0002994	0.298475	0.0822
residual	5.199e-05				residual	4.089e-05				residual	6.679e-05				residual	0.001047				residual	0.0011005				residual	0.0008137				residual	0.0006713				residual	0.0006034				residual	0.0007037
RER- BASED ON AUC					RER- BASED ON AUC					RER- BASED ON AUC					RER- BASED ON AUC					RER- BASED ON AUC					RER- BASED ON AUC					RER- BASED ON AUC					RER- BASED ON AUC					RER- BASED ON AUC
BPA - night1					BPA - day2					BPA - night2					VEH - night1					VEH- day2					VEH - night2					EE2 - night1					EE2 - day2					EE2 - night2
	variance	icc	rlrt - p value			variance	icc	rlrt - p value			variance	icc	rlrt - p value			variance	icc	rlrt - p value			variance	icc	rlrt - p value			variance	icc	rlrt - p value			variance	icc	rlrt - p value			variance	icc	rlrt - p value			variance	icc	rlrt - p value
litter	0.1457	0.668042	0.0031		litter	0.2722	0.718206	0.0007		litter	0.0413	0.287005	0.085		litter	0	0	1		litter	0	0	1		litter	0	0	0.4039		litter	0	0	0.4104		litter	0.1063	0.462576	0.0186		litter	0	0	0.4099
residual	0.0724				residual	0.1068				residual	0.1026				residual	0.3097				residual	0.3435				residual	0.1625				residual	0.1143				residual	0.1235				residual	0.3072
Number of mice in the treatment group - NBPA=21															NBPA=14															NBPA=17
Number of litters in treatment group - MBPA=6															MBPA=4															MBPA=4

## Sheet: Food Intake (FI)
Cumulative Food Intake (g)
date	Box 1	Box 2	Box 3	Box 4	Box 5	Box 6	Box 7	Box 8	Box 9	Box 10	Box 11	Box 12	Box 13	Box 14	Box 15	Box 16	Box 17	Box 18	Box 19	Box 20	Box 21	Box 22	Box 23	Box 24	Box 25	Box 26	Box 27	Box 28	Box 29	Box 30	Box 31	Box 32	Box 33	Box 34	Box 35	Box 36	Box 37	Box 38	Box 39	Box 40	Box 41	Box 42	Box 43	Box 44	Box 45	Box 46	Box 47	Box 48	Box 49
D1ZT8	0.56	0.3	0.93	0.03	0.44	0.61	0.64	0.22	0.41	0.26	0.23	0.5	0.59	0.45	0.25	0.31	0.01	0.01	0.01	0	0.01	0.45	0.86	0.18	0.39	0.9	0.36	0.85	0.04	0.39	0.79	0.27	0.22	0.24	0.31	0.27	0.09	0.06	0.09	0.34	0.11	0.21	0.45	0.01	0.06	0.11	0.03	0.24	0.65
D1ZT9	0.56	0.6	0.93	0.09	0.72	0.88	1.01	0.62	0.55	0.43	0.23	0.51	0.59	0.93	0.59	0.53	0.16	0.27	0.14	0.23	0.19	0.54	1.43	0.27	0.54	1.31	0.5	0.85	0.04	0.84	0.97	0.65	0.48	0.56	0.78	0.35	0.1	0.41	0.39	0.34	0.23	0.45	0.45	0.08	0.07	0.12	0.03	0.24	1.07
D1ZT10	0.57	0.77	0.93	0.21	1.09	1.23	1.13	0.65	0.85	0.6	0.23	0.74	0.76	1.08	0.6	0.62	0.4	0.31	0.4	0.37	0.27	0.72	1.75	0.47	0.77	1.35	0.73	1.23	0.27	1.12	1.11	0.97	0.66	0.8	1.02	0.44	0.21	0.41	0.39	0.48	0.34	0.49	0.56	0.08	0.29	0.34	0.03	0.24	1.35
D1ZT11	0.96	1.08	1.06	0.4	1.44	1.71	1.28	1.07	1.06	0.7	0.4	0.94	1.01	1.37	0.66	0.96	0.65	0.69	0.66	0.8	0.52	0.89	1.88	0.62	1.07	1.52	1.06	1.56	0.47	1.4	1.48	1.26	0.98	1.21	1.32	0.96	0.28	0.71	0.52	0.71	0.74	0.76	0.8	0.08	0.47	0.48	0.26	0.35	1.58
D1ZT12	1.35	1.17	1.59	0.66	1.93	2.18	1.39	1.45	1.59	1.05	0.75	1.36	1.51	1.68	0.96	1.14	1.04	0.96	0.88	1.19	0.99	1.22	2.32	1.06	1.54	1.8	1.5	2.16	0.74	1.54	1.85	1.66	1.29	1.54	1.64	0.98	0.41	1.09	0.9	1.05	0.83	1.01	1.16	0.21	0.9	0.95	0.53	0.47	1.85
D1ZT13	1.78	1.45	2.02	1.11	2.38	2.29	1.85	1.85	1.99	1.55	1.18	1.79	2.03	1.96	1.45	1.45	1.47	1.21	1.42	1.7	1.2	1.7	2.69	1.28	2.23	1.99	1.82	3.38	1.15	1.69	2.25	2.57	1.56	2.12	2.22	1.58	0.76	1.29	1.33	1.62	1.1	1.39	1.5	0.85	1.23	1.4	0.92	0.85	2.43
D1ZT14	2.39	1.67	2.48	1.38	2.65	2.56	2.45	1.99	2.43	1.99	1.41	1.9	2.49	2.25	1.81	1.68	1.71	1.66	1.87	2.32	1.73	2.19	2.99	1.9	2.54	2.46	2.38	4.2	1.69	2.15	2.69	2.95	1.97	2.67	2.59	1.78	1.09	1.91	1.6	1.64	1.39	1.73	1.88	1.19	1.52	1.76	1.3	1.11	2.47
D1ZT15	2.51	1.69	2.87	1.72	2.86	2.79	2.45	2.25	2.66	2.37	1.84	2.06	2.85	2.38	1.92	1.98	1.98	2.23	2.41	2.68	2.12	2.51	3.18	2.11	3.23	2.86	2.73	4.58	2.08	2.62	2.99	3.35	2.17	2.97	2.8	2.29	1.46	2.04	1.89	2.01	1.48	2.13	2.14	1.53	2.04	1.97	1.68	1.41	2.95
D1ZT16	2.75	1.75	3.08	2.13	3.17	2.89	2.45	2.6	2.92	2.63	1.89	2.21	3.32	2.81	2.03	1.98	2.51	2.27	2.85	3.07	2.73	2.71	3.42	2.55	3.56	3.05	3.13	5.28	2.18	2.62	3.29	3.38	2.41	3.46	3.05	2.41	1.78	2.13	2.08	2.16	1.67	2.28	2.36	2.36	2.11	2.4	1.9	1.74	3.18
D1ZT17	3.31	1.99	3.19	2.35	3.45	3.12	2.73	2.6	3.22	2.88	2.2	2.79	3.32	2.9	2.32	2.24	2.77	2.4	2.98	3.49	3.04	3	3.7	3.02	3.96	3.5	3.42	5.77	3.52	2.92	3.52	3.73	3.07	3.83	3.4	2.75	1.88	2.4	2.49	2.39	2.12	2.47	2.69	2.43	2.23	2.42	2.03	2.45	3.18
D1ZT18	3.31	2.34	3.52	2.78	3.93	3.29	2.8	2.86	3.67	3.2	2.74	2.79	3.5	3.01	2.76	2.53	3.21	2.7	3.51	3.76	3.22	3.35	4.03	3.33	4.07	3.78	4.13	6.2	3.83	2.92	4.14	4.06	3.08	4.28	3.64	3.32	2.44	2.68	2.67	3.04	2.31	2.88	3.03	2.43	2.77	2.97	2.33	2.57	3.39
D1ZT19	3.31	3.23	3.71	3.42	4.21	3.43	3.13	3.06	3.91	3.39	2.88	3.05	4.24	3.48	3.06	2.53	3.55	3.16	3.75	4.22	3.65	3.87	4.32	3.61	4.78	4.08	4.71	6.75	3.83	3.67	4.35	4.48	3.55	4.69	4.18	3.68	2.74	2.97	2.98	3.21	2.71	3.12	3.19	2.84	3.05	3.12	3.16	2.71	3.58
D1ZT20	3.5	5.68	3.89	3.59	4.25	3.76	3.25	3.26	3.98	3.42	2.93	3.32	4.27	3.7	3.18	2.74	3.76	3.6	4.15	4.3	3.99	4.2	4.61	4.05	5.21	4.42	5.24	7.11	3.83	3.91	4.75	4.69	3.64	4.84	4.22	4	3.13	3.22	3.39	3.52	2.79	3.34	3.99	3.17	3.42	3.42	3.18	2.93	3.77
D1ZT21	3.6	6.78	3.9	3.59	4.25	3.87	3.41	3.26	4.1	3.52	2.93	3.4	4.37	3.73	3.2	2.77	3.85	3.61	4.46	4.52	4.1	4.46	4.61	4.05	5.71	4.61	5.24	7.57	3.83	4.06	4.81	4.92	3.85	5.13	4.46	4.03	3.42	3.49	3.58	3.61	2.94	3.34	4.33	3.17	3.77	3.68	3.44	3.24	4.09
D1ZT22	3.77	6.79	4	3.59	4.32	4.02	3.67	3.26	4.11	3.68	3.21	3.4	4.37	4.02	3.43	3.18	3.91	3.76	4.46	4.87	4.4	4.47	4.61	4.27	5.71	4.68	5.43	7.76	3.83	4.22	4.9	4.93	3.95	5.15	4.65	4.34	3.42	3.94	3.8	3.64	3.06	3.67	4.33	3.35	3.96	4.16	3.84	3.44	4.09
D1ZT23	4.04	6.82	4.31	3.81	4.32	4.06	3.79	3.43	4.23	3.7	3.21	3.58	4.57	4.23	3.43	3.2	4.07	3.76	4.6	5.04	4.58	4.83	4.86	4.54	5.71	4.92	5.43	8.01	3.87	4.31	5.31	5.27	3.95	5.29	4.71	4.4	3.57	3.94	3.8	3.64	3.18	3.98	4.57	3.48	3.96	4.17	3.85	3.44	4.36
D1ZT24	4.04	6.82	4.56	3.81	4.44	4.35	3.79	3.43	4.34	3.8	3.48	3.58	4.57	4.37	3.56	3.22	4.36	3.92	4.76	5.32	4.73	4.85	4.86	4.76	5.78	5.26	5.63	8.27	3.91	4.46	5.49	5.4	4.22	5.3	4.77	4.77	3.59	3.94	3.85	3.64	3.51	3.98	4.63	3.74	4.38	4.4	4.09	3.45	4.58
D2ZT1	4.44	6.82	4.69	4.03	4.44	4.35	4.06	3.63	4.34	3.98	3.72	3.58	4.77	4.56	3.64	3.22	4.44	3.92	4.87	5.51	4.97	4.98	4.86	4.94	5.99	5.42	5.83	8.63	3.91	4.88	5.49	5.4	4.22	5.42	5.29	4.77	3.75	4.04	3.85	3.77	3.52	3.98	4.71	4.01	4.38	4.62	4.09	3.45	4.6
D2ZT2	4.44	6.82	5.09	4.03	4.52	4.46	4.06	3.63	4.53	4.23	3.73	3.76	5.03	4.76	3.66	3.33	4.58	4.33	5.04	5.59	5.33	4.98	5.06	5.02	6	5.79	5.83	8.85	4.07	5.36	5.63	5.63	4.36	5.49	5.36	4.77	3.78	4.04	3.95	3.77	3.52	4.11	4.71	4.27	4.44	4.98	4.49	3.71	4.75
D2ZT3	4.44	6.82	5.09	4.24	4.52	4.51	4.06	3.79	4.75	4.23	3.76	3.76	5.04	5.07	3.78	3.33	4.73	4.33	5.07	5.86	5.62	5.01	5.51	5.22	6.33	5.8	5.97	8.85	4.2	5.36	5.63	5.64	4.37	5.49	5.36	4.77	3.78	4.13	3.95	3.77	3.61	4.23	4.71	4.27	4.59	4.98	4.49	3.72	4.79
D2ZT4	4.44	6.82	5.09	4.24	4.63	4.51	4.06	3.79	4.75	4.27	3.79	3.96	5.24	5.07	3.78	3.43	4.73	4.45	5.27	5.92	5.85	5.37	5.51	5.37	6.72	5.82	6.25	9.24	4.28	5.46	5.7	5.9	4.61	5.71	5.46	4.77	3.94	4.19	3.96	3.77	3.68	4.39	4.71	4.27	4.6	4.98	4.49	3.75	4.95
D2ZT5	4.44	6.82	5.09	4.31	4.73	4.67	4.06	3.98	4.87	4.28	3.79	4.01	5.36	5.07	3.78	3.43	4.81	4.45	5.47	6.11	6.06	5.5	5.51	5.52	6.72	6.37	6.26	9.53	4.35	5.55	5.7	5.91	4.63	5.83	5.46	4.77	4	4.19	3.98	3.77	3.75	4.39	4.8	4.4	4.6	5.15	4.61	3.75	5.17
D2ZT6	4.44	6.82	5.09	4.44	4.73	4.67	4.06	3.98	5.12	4.31	3.85	4.16	5.36	5.1	3.9	3.5	4.99	4.58	5.47	6.28	6.23	5.5	5.93	5.69	6.72	6.37	6.27	9.63	4.43	5.55	5.77	6.11	4.82	5.83	5.46	4.77	4.01	4.34	3.99	3.83	3.87	4.39	5.37	4.64	4.7	5.37	4.61	4.09	5.22
D2ZT7	4.44	6.82	5.09	4.49	4.81	4.67	4.06	3.98	5.12	4.36	3.85	4.16	5.38	5.22	3.97	3.5	5.11	4.58	5.59	6.66	6.39	5.62	6.18	5.79	6.91	6.37	6.5	9.85	4.43	5.73	5.83	6.11	4.82	6.02	5.67	4.77	4.1	4.49	3.99	3.9	3.88	4.5	5.37	4.64	4.7	5.38	4.78	4.09	5.5
D2ZT8	4.44	6.82	5.09	4.56	4.93	4.81	4.06	4.13	5.12	4.48	3.85	4.54	5.67	5.39	4.05	3.65	5.27	4.71	5.86	6.78	6.56	5.7	6.23	6.07	7.3	6.37	6.58	10.28	4.64	5.73	5.83	6.25	4.82	6.24	5.82	4.77	4.11	4.49	3.99	3.9	4.02	4.58	5.37	4.82	4.9	5.59	4.89	4.31	5.79
D2ZT9	4.44	6.82	5.09	4.58	5.07	5.02	4.06	4.13	5.33	4.74	4.01	4.64	5.78	5.39	4.47	3.77	5.47	4.9	5.87	6.79	6.91	5.97	6.96	6.18	7.3	6.77	6.74	10.41	4.64	5.84	6.15	6.51	5.04	6.58	6.27	4.8	4.35	4.73	4.17	4.1	4.35	4.62	5.54	5.02	4.92	5.78	4.95	4.55	6.16
D2ZT10	4.56	6.82	5.35	4.8	5.24	5.34	4.44	4.43	5.52	4.74	4.13	4.82	6.08	5.54	4.61	3.99	5.97	5.44	6.06	7.02	7.16	6.18	7	6.71	7.66	6.77	6.99	10.73	4.94	5.93	6.24	6.51	5.22	6.89	6.41	4.9	4.35	4.88	4.41	4.1	4.37	4.82	5.54	5.22	5.02	6.02	5.35	5.02	6.38
D2ZT11	5.09	6.82	5.51	5.21	5.55	5.72	4.64	4.8	5.89	4.96	4.23	5.08	6.43	5.88	4.89	4.11	6.08	5.48	6.22	7.49	7.54	6.36	7.68	6.73	8.42	7.04	7.44	11.06	5.16	6.52	6.4	6.77	5.53	7.25	6.5	5.07	4.94	5.16	4.93	4.64	4.5	5.24	5.7	5.39	5.32	6.38	5.45	5.02	6.78
D2ZT12	5.22	6.82	5.79	5.57	5.91	6.06	4.93	4.97	6.21	5.23	4.52	5.41	6.82	6.12	5.17	4.41	6.3	5.97	6.79	7.66	7.89	7.01	8.07	7.1	8.64	7.68	7.68	11.58	5.65	6.79	6.78	7.5	5.73	7.77	7.27	5.66	5.09	5.43	5.03	4.75	4.79	5.49	5.95	5.91	5.69	6.54	5.65	5.28	7.26
D2ZT13	5.78	7.14	6.04	6.01	6.51	6.3	5.34	5.21	6.64	5.86	4.94	5.71	7.49	6.76	5.62	4.68	6.69	6.21	7.06	8.05	8.28	7.03	8.43	7.39	9.03	7.77	8.07	12.75	5.96	6.82	7.17	7.94	6.14	8.33	7.43	5.9	5.31	5.94	5.47	5.18	5.12	5.89	6.43	6.27	6.1	6.97	5.96	5.62	7.48
D2ZT14	6.08	7.18	6.4	6.38	6.75	6.94	5.52	5.48	6.95	6.02	5.19	5.84	8	6.8	6.14	4.98	7.14	6.4	7.44	8.45	8.74	7.39	8.99	7.75	9.38	8.22	8.59	13.11	6.58	7.19	7.27	7.98	6.42	8.9	7.67	6.34	5.5	6.38	5.77	5.63	5.85	6.2	6.77	6.76	6.49	7.17	6.34	6.01	8.05
D2ZT15	6.4	7.18	6.88	6.61	6.88	6.96	5.97	5.48	7	6.2	5.44	5.98	8.33	7.01	6.14	5.01	7.14	6.66	7.67	9.08	9.01	7.89	9	8.27	10.13	8.7	8.98	13.66	6.94	7.34	7.6	8.12	6.83	9.47	7.83	6.63	5.74	6.53	6	5.72	5.93	6.39	7.23	7.43	6.96	7.46	6.69	6.61	8.07
D2ZT16	6.51	7.33	6.93	6.89	7.39	6.96	6.23	5.83	7.13	6.49	5.61	6.23	8.48	7.14	6.3	5.19	7.44	6.82	7.95	9.2	9.37	8.07	9.54	8.29	10.27	8.7	9.26	13.96	7.03	7.56	7.81	8.17	7.02	9.94	8.01	6.63	6.15	6.62	6.15	5.93	5.93	6.57	7.23	7.6	7.09	7.66	6.84	8.7	8.51
D2ZT17	6.65	7.51	7.03	7.17	7.39	6.96	6.53	5.84	7.35	6.78	6.07	6.43	8.64	7.14	6.64	5.44	7.77	7.04	8.24	9.27	9.42	8.51	9.54	8.56	10.64	8.82	9.5	14.23	7.14	8.21	8	8.17	7.4	10.34	8.34	6.92	6.18	7.09	6.75	6.24	6.26	6.65	7.32	7.77	7.43	7.85	7.12	8.78	8.87
D2ZT18	6.92	7.91	7.31	7.69	7.64	7.13	6.53	5.95	7.62	7.08	6.19	6.61	9.04	7.51	7.11	5.64	8.09	7.43	8.65	9.68	9.42	8.73	9.85	8.84	11.05	8.98	9.98	14.62	7.4	8.21	8.31	8.17	7.62	10.61	8.4	7.57	6.42	7.3	6.79	6.71	6.5	7.11	7.71	8.07	7.6	8.16	7.34	8.85	8.9
D2ZT19	7.07	9.83	7.46	8.2	7.82	7.28	7	6.28	7.75	7.28	6.53	6.8	9.29	7.85	7.27	5.75	8.31	7.67	8.78	10.01	9.66	9.1	10.33	9	11.88	9.47	10.35	14.79	7.71	9.19	8.38	8.17	8.04	10.97	8.74	8.5	6.7	7.43	7.07	6.82	6.84	7.43	8.35	8.53	8.33	8.59	7.62	8.87	9.33
D2ZT20	7.36	12.62	7.53	8.45	7.99	7.34	7.05	6.44	7.87	7.29	6.79	6.96	9.46	8	7.35	6.01	8.31	7.98	9.16	10.01	9.92	9.35	10.6	9.18	12.14	9.55	10.66	15.31	7.84	9.19	9	8.17	8.29	11.42	9.14	8.5	7.1	7.83	7.21	7.15	8.34	7.68	8.47	8.54	8.34	8.93	8.15	8.87	9.35
D2ZT21	7.59	15.64	7.6	8.5	8.04	7.47	7.3	6.44	8.02	7.43	6.83	7.2	9.57	8.19	7.53	6.24	8.71	8.21	9.16	10.09	10.01	9.51	10.79	9.35	12.19	9.55	10.8	15.31	7.89	9.3	9	8.17	8.29	11.64	9.22	8.5	7.27	8.04	7.83	7.54	8.36	7.86	8.59	8.96	8.65	9.05	8.46	8.97	9.53
D2ZT22	8.15	16.25	7.89	8.57	8.08	7.54	7.37	6.7	8.03	7.5	7.09	7.51	9.73	8.36	7.53	6.26	8.76	8.24	9.29	10.14	10.05	9.79	10.79	9.55	12.45	9.74	10.92	15.39	8	9.3	9	8.17	8.54	11.64	9.45	8.59	7.42	8.04	7.83	7.95	8.39	7.86	8.59	9.12	8.65	9.21	8.46	8.98	9.75
D2ZT23	8.15	16.25	7.92	8.66	8.2	7.7	7.37	6.7	8.14	7.61	7.14	7.51	9.82	8.38	7.79	6.44	8.88	8.3	9.54	10.31	10.25	10.01	11.18	9.7	12.7	9.92	11.14	15.72	8.08	9.97	9.49	8.17	8.54	11.64	9.85	8.62	7.43	8.18	7.84	7.95	8.39	8.11	8.73	9.12	8.78	9.22	8.68	9.04	9.77
D2ZT24	8.15	16.25	8.01	8.78	8.2	7.81	7.53	6.73	8.47	7.61	7.35	7.51	9.95	8.53	7.79	6.44	8.88	8.44	9.54	10.31	10.42	10.1	11.18	9.76	12.89	10.04	11.37	15.72	8.13	9.97	9.49	8.17	8.75	11.72	9.91	8.74	7.77	8.31	7.84	7.95	8.39	8.11	8.73	9.34	8.78	9.37	8.68	9.04	10.02
D3ZT1	8.15	16.28	8.33	8.94	8.35	8.11	7.66	6.75	8.48	7.77	7.36	7.59	10.2	8.53	7.93	6.6	9.09	8.44	9.55	10.55	10.46	10.26	11.67	9.93	13.11	10.22	11.52	15.88	8.13	9.97	9.49	8.17	8.75	11.98	10.1	8.74	7.77	8.42	8.03	7.95	8.39	8.26	8.88	9.77	8.93	9.37	8.84	9.04	10.39
[truncated: 7 more columns]

## Sheet: FIcorr LBM
Cumulative Food Intake normalised for lean body mass (LBM) (g/g)
date	Box 1	Box 2	Box 3	Box 4	Box 5	Box 6	Box 7	Box 8	Box 9	Box 10	Box 11	Box 12	Box 13	Box 14	Box 15	Box 16	Box 17	Box 18	Box 19	Box 20	Box 21	Box 22	Box 23	Box 24	Box 25	Box 26	Box 27	Box 28	Box 29	Box 30	Box 31	Box 32	Box 33	Box 34	Box 35	Box 36	Box 37	Box 38	Box 39	Box 40	Box 41	Box 42	Box 43	Box 44	Box 45	Box 46	Box 47	Box 48	Box 49
D1ZT8	0.0271186	0.0133097	0.0450581	0.0014245	0.0209225	0.0283853	0.0310529	0.00994126	0.0183609	0.012218	0.0101277	0.0239006	0.0286825	0.0194217	0.0118991	0.0150632	0.000431965	0.000434028	0.000442478	0	0.00044484	0.0199027	0.0397596	0.00861244	0.0168685	0.0373909	0.0145044	0.0357744	0.00175516	0.0177596	0.0328209	0.011648	0.0094583	0.0113636	0.0120155	0.0116429	0.00570342	0.00283152	0.00433735	0.0132296	0.0048976	0.00825472	0.0207517	0.000429185	0.00263043	0.00505515	0.00115696	0.00947867	0.0352113
D1ZT9	0.0271186	0.0266193	0.0450581	0.0042735	0.0342368	0.0409493	0.0490053	0.0280163	0.0246305	0.0202068	0.0101277	0.0243786	0.0286825	0.0401381	0.0280819	0.0257532	0.00691145	0.0117188	0.00619469	0.00990099	0.00845196	0.0238832	0.0661119	0.0129187	0.0233564	0.0544246	0.020145	0.0357744	0.00175516	0.0382514	0.0402991	0.0280414	0.0206363	0.0265152	0.0302326	0.0150927	0.00633714	0.0193487	0.0187952	0.0132296	0.0102404	0.0176887	0.0207517	0.00343348	0.00306883	0.00551471	0.00115696	0.00947867	0.0579632
D1ZT10	0.0276029	0.0341615	0.0450581	0.00997151	0.0518307	0.0572359	0.0548278	0.0293719	0.0380654	0.0281955	0.0101277	0.0353728	0.036947	0.046612	0.0285578	0.0301263	0.0172786	0.0134549	0.0176991	0.0159277	0.0120107	0.0318443	0.0809061	0.022488	0.0333045	0.0560864	0.0294118	0.0517677	0.0118473	0.0510018	0.0461155	0.0418464	0.0283749	0.0378788	0.0395349	0.0189737	0.013308	0.0193487	0.0187952	0.018677	0.015138	0.019261	0.0258243	0.00343348	0.0127137	0.015625	0.00115696	0.00947867	0.0731311
D1ZT11	0.0464891	0.0479148	0.0513566	0.0189934	0.0684736	0.0795719	0.0621058	0.0483507	0.0474698	0.0328947	0.0176134	0.0449331	0.0491006	0.0591282	0.0314136	0.0466472	0.0280778	0.0299479	0.0292035	0.0344382	0.0231317	0.0393631	0.0869163	0.0296651	0.0462803	0.0631491	0.0427075	0.0656566	0.0206231	0.0637523	0.0614873	0.0543572	0.0421324	0.0572917	0.0511628	0.0413972	0.017744	0.0335064	0.0250602	0.0276265	0.0329475	0.0298742	0.0368919	0.00343348	0.020605	0.0220588	0.010027	0.0138231	0.0855905
D1ZT12	0.0653753	0.0519077	0.0770349	0.031339	0.0917737	0.101443	0.067443	0.0655219	0.0712047	0.0493421	0.0330251	0.0650096	0.0734079	0.0725076	0.0456925	0.0553936	0.0449244	0.0416667	0.0389381	0.0512269	0.0440391	0.0539584	0.107258	0.0507177	0.066609	0.0747819	0.0604351	0.0909091	0.0324704	0.0701275	0.0768592	0.0716135	0.05546	0.0729167	0.0635659	0.0422596	0.0259823	0.0514394	0.0433735	0.040856	0.0369546	0.0397013	0.0534932	0.00901288	0.0394564	0.0436581	0.0204396	0.0185624	0.100217
D1ZT13	0.0861985	0.0643301	0.0978682	0.0527066	0.113172	0.106561	0.0897623	0.0835969	0.0891178	0.0728383	0.0519595	0.0855641	0.0986874	0.0845921	0.0690148	0.0704568	0.0634989	0.0525174	0.0628319	0.0731812	0.0533808	0.075188	0.124364	0.061244	0.0964533	0.0826755	0.073328	0.142256	0.0504607	0.0769581	0.0934774	0.110871	0.0670679	0.100379	0.0860465	0.0681328	0.0481622	0.0608778	0.0640964	0.063035	0.048976	0.0546384	0.0691722	0.0364807	0.0539237	0.0643382	0.0354801	0.0335703	0.131636
D1ZT14	0.115738	0.0740905	0.120155	0.0655271	0.12601	0.119125	0.118874	0.0899232	0.108822	0.093515	0.0620872	0.0908222	0.12105	0.0971083	0.0861495	0.0816327	0.0738661	0.0720486	0.0827434	0.0998709	0.0769573	0.0968598	0.138234	0.0909091	0.109862	0.102202	0.0958904	0.176768	0.0741553	0.0979053	0.111757	0.127265	0.0846948	0.12642	0.100388	0.0767572	0.0690748	0.0901369	0.0771084	0.0638132	0.0618878	0.0680031	0.0866959	0.051073	0.0666374	0.0808824	0.050135	0.0438389	0.133803
D1ZT15	0.12155	0.0749778	0.13905	0.0816714	0.135996	0.129828	0.118874	0.101672	0.119122	0.111372	0.0810216	0.0984704	0.138551	0.102719	0.0913851	0.0962099	0.0855292	0.0967882	0.106637	0.115368	0.094306	0.111013	0.147018	0.100957	0.139706	0.11882	0.109992	0.192761	0.0912681	0.119308	0.124221	0.144521	0.0932932	0.140625	0.108527	0.0987495	0.0925222	0.0962718	0.0910843	0.0782101	0.0658949	0.0837264	0.0986857	0.0656652	0.0894345	0.0905331	0.0647898	0.0556872	0.159805
D1ZT16	0.133172	0.0776398	0.149225	0.10114	0.150737	0.134481	0.118874	0.117488	0.130766	0.12359	0.0832232	0.105641	0.1614	0.121278	0.0966207	0.0962099	0.108423	0.0985243	0.126106	0.132157	0.121441	0.119858	0.158114	0.12201	0.153979	0.126714	0.126108	0.222222	0.095656	0.119308	0.136685	0.145815	0.103611	0.163826	0.118217	0.103924	0.112801	0.100519	0.100241	0.0840467	0.0743544	0.0896226	0.108831	0.101288	0.0925033	0.110294	0.0732742	0.0687204	0.172264
D1ZT17	0.160291	0.0882875	0.154554	0.111586	0.164051	0.145184	0.13246	0.117488	0.144201	0.135338	0.0968736	0.133365	0.1614	0.125162	0.110424	0.108844	0.119654	0.104167	0.131858	0.150237	0.135231	0.132685	0.171059	0.144498	0.17128	0.145409	0.137792	0.242845	0.154454	0.132969	0.14624	0.160915	0.131986	0.181345	0.131783	0.118586	0.119138	0.113261	0.12	0.0929961	0.09439	0.0970912	0.124049	0.104292	0.0977641	0.111213	0.0782877	0.0967615	0.172264
D1ZT18	0.160291	0.103815	0.170543	0.132004	0.186876	0.153094	0.135856	0.129236	0.164353	0.150376	0.120652	0.133365	0.170151	0.129909	0.131366	0.122935	0.138661	0.117188	0.15531	0.16186	0.143238	0.148165	0.186315	0.15933	0.176038	0.157042	0.166398	0.260943	0.168056	0.132969	0.171998	0.175151	0.132416	0.202652	0.141085	0.143165	0.154626	0.126475	0.128675	0.118288	0.10285	0.113208	0.139728	0.104292	0.121438	0.136489	0.0898573	0.101501	0.18364
D1ZT19	0.160291	0.143301	0.179748	0.162393	0.20019	0.159609	0.151868	0.138274	0.175101	0.159305	0.126816	0.145793	0.206125	0.150194	0.145645	0.122935	0.153348	0.137153	0.165929	0.181662	0.162367	0.171163	0.199723	0.172727	0.206747	0.169506	0.189766	0.284091	0.168056	0.167122	0.180723	0.19327	0.152623	0.222064	0.162016	0.158689	0.173638	0.14016	0.143614	0.124903	0.120659	0.122642	0.147106	0.121888	0.133713	0.143382	0.121867	0.10703	0.193933
D1ZT20	0.169492	0.251996	0.188469	0.170465	0.202092	0.174965	0.15769	0.147311	0.178236	0.160714	0.129018	0.1587	0.207584	0.159689	0.151356	0.133139	0.162419	0.15625	0.183628	0.185105	0.177491	0.185759	0.21313	0.19378	0.225346	0.183631	0.21112	0.299242	0.168056	0.178051	0.197341	0.20233	0.156492	0.229167	0.163566	0.172488	0.198352	0.151958	0.163373	0.136965	0.124221	0.131289	0.183998	0.136052	0.149934	0.157169	0.122638	0.115719	0.204225
D1ZT21	0.174334	0.300799	0.188953	0.170465	0.202092	0.180084	0.165454	0.147311	0.183609	0.165414	0.129018	0.162524	0.212445	0.160984	0.152308	0.134597	0.166307	0.156684	0.197345	0.194576	0.182384	0.197258	0.21313	0.19378	0.246972	0.191525	0.21112	0.318603	0.168056	0.184882	0.199834	0.212252	0.16552	0.242898	0.172868	0.173782	0.21673	0.1647	0.17253	0.140467	0.130899	0.131289	0.199677	0.136052	0.165278	0.169118	0.132665	0.127962	0.22156
D1ZT22	0.182567	0.301242	0.193798	0.170465	0.205421	0.187064	0.178069	0.147311	0.184057	0.172932	0.141347	0.162524	0.212445	0.1735	0.163256	0.154519	0.168898	0.163194	0.197345	0.209643	0.19573	0.1977	0.21313	0.204306	0.246972	0.194433	0.218775	0.326599	0.168056	0.192168	0.203573	0.212683	0.169819	0.243845	0.180233	0.18715	0.21673	0.185937	0.183133	0.141634	0.136242	0.144261	0.199677	0.143777	0.173608	0.191176	0.148091	0.135861	0.22156
D1ZT23	0.195642	0.302573	0.208818	0.180912	0.205421	0.188925	0.183891	0.154993	0.189431	0.173872	0.141347	0.171128	0.222168	0.182564	0.163256	0.155491	0.17581	0.163194	0.20354	0.216961	0.203737	0.213622	0.224688	0.217225	0.246972	0.204404	0.218775	0.337121	0.169811	0.196266	0.220607	0.227351	0.169819	0.250473	0.182558	0.189737	0.226236	0.185937	0.183133	0.141634	0.141585	0.156447	0.210745	0.149356	0.173608	0.191636	0.148477	0.135861	0.236186
D1ZT24	0.195642	0.302573	0.22093	0.180912	0.211127	0.20242	0.183891	0.154993	0.194357	0.178571	0.153236	0.171128	0.222168	0.188606	0.169443	0.156463	0.188337	0.170139	0.210619	0.229014	0.210409	0.214507	0.224688	0.227751	0.25	0.218529	0.226833	0.348064	0.171566	0.203097	0.228085	0.232959	0.181427	0.250947	0.184884	0.205692	0.227503	0.185937	0.185542	0.141634	0.156278	0.156447	0.213512	0.160515	0.192021	0.202206	0.157732	0.136256	0.248104
D2ZT1	0.215012	0.302573	0.227229	0.191358	0.211127	0.20242	0.196992	0.164031	0.194357	0.18703	0.163804	0.171128	0.231891	0.196806	0.173251	0.156463	0.191793	0.170139	0.215487	0.237193	0.221085	0.220257	0.224688	0.236364	0.259083	0.225177	0.234891	0.363215	0.171566	0.222222	0.228085	0.232959	0.181427	0.256629	0.205039	0.205692	0.237643	0.190656	0.185542	0.146693	0.156723	0.156447	0.217201	0.172103	0.192021	0.212316	0.157732	0.136256	0.249187
D2ZT2	0.215012	0.302573	0.246609	0.191358	0.214931	0.207538	0.196992	0.164031	0.202866	0.198778	0.164245	0.179732	0.244531	0.205438	0.174203	0.161808	0.19784	0.187934	0.223009	0.240637	0.2371	0.220257	0.233934	0.240191	0.259516	0.240548	0.234891	0.372475	0.178587	0.24408	0.233901	0.242882	0.187446	0.259943	0.207752	0.205692	0.239544	0.190656	0.190361	0.146693	0.156723	0.161557	0.217201	0.183262	0.194651	0.22886	0.173159	0.146524	0.257313
D2ZT3	0.215012	0.302573	0.246609	0.20133	0.214931	0.209865	0.196992	0.171261	0.212718	0.198778	0.165566	0.179732	0.245017	0.218817	0.179914	0.161808	0.20432	0.187934	0.224336	0.25226	0.25	0.221583	0.254739	0.249761	0.273789	0.240964	0.240532	0.372475	0.184291	0.24408	0.233901	0.243313	0.187876	0.259943	0.207752	0.205692	0.239544	0.194903	0.190361	0.146693	0.16073	0.166274	0.217201	0.183262	0.201228	0.22886	0.173159	0.146919	0.25948
D2ZT4	0.215012	0.302573	0.246609	0.20133	0.220162	0.209865	0.196992	0.171261	0.212718	0.200658	0.166887	0.189293	0.25474	0.218817	0.179914	0.166667	0.20432	0.193142	0.233186	0.254843	0.260231	0.237506	0.254739	0.256938	0.290657	0.241795	0.251813	0.388889	0.187802	0.248634	0.236809	0.25453	0.198194	0.27036	0.211628	0.205692	0.249683	0.197735	0.190843	0.146693	0.163847	0.172563	0.217201	0.183262	0.201666	0.22886	0.173159	0.148104	0.268147
D2ZT5	0.215012	0.302573	0.246609	0.204653	0.224917	0.21731	0.196992	0.179846	0.218092	0.201128	0.166887	0.191683	0.260574	0.218817	0.179914	0.166667	0.207775	0.193142	0.242035	0.263022	0.269573	0.243255	0.254739	0.264115	0.290657	0.264645	0.252216	0.401094	0.190873	0.252732	0.236809	0.254961	0.199054	0.276042	0.211628	0.205692	0.253485	0.197735	0.191807	0.146693	0.166963	0.172563	0.221351	0.188841	0.201666	0.236673	0.177786	0.148104	0.280065
D2ZT6	0.215012	0.302573	0.246609	0.210826	0.224917	0.21731	0.196992	0.179846	0.229288	0.202538	0.169529	0.198853	0.260574	0.220112	0.185626	0.170068	0.215551	0.198785	0.242035	0.27034	0.277135	0.243255	0.274156	0.272249	0.290657	0.264645	0.252619	0.405303	0.194384	0.252732	0.239717	0.263589	0.207223	0.276042	0.211628	0.205692	0.254119	0.204814	0.192289	0.149027	0.172306	0.172563	0.247637	0.199142	0.20605	0.246783	0.177786	0.161532	0.282774
D2ZT7	0.215012	0.302573	0.246609	0.2132	0.228721	0.21731	0.196992	0.179846	0.229288	0.204887	0.169529	0.198853	0.261546	0.225291	0.188958	0.170068	0.220734	0.198785	0.247345	0.286698	0.284253	0.248563	0.285714	0.277033	0.298875	0.264645	0.261886	0.414562	0.194384	0.260929	0.24221	0.263589	0.207223	0.285038	0.219767	0.205692	0.259823	0.211892	0.192289	0.151751	0.172752	0.176887	0.247637	0.199142	0.20605	0.247243	0.184342	0.161532	0.297941
D2ZT8	0.215012	0.302573	0.246609	0.216524	0.234427	0.223825	0.196992	0.186624	0.229288	0.210526	0.169529	0.217017	0.275644	0.232628	0.192765	0.177357	0.227646	0.204427	0.259292	0.291864	0.291815	0.252101	0.288026	0.290431	0.315744	0.264645	0.265109	0.43266	0.203598	0.260929	0.24221	0.269629	0.207223	0.295455	0.225581	0.205692	0.260456	0.211892	0.192289	0.151751	0.178985	0.180031	0.247637	0.206867	0.214818	0.256893	0.188585	0.170221	0.313651
D2ZT9	0.215012	0.302573	0.246609	0.217474	0.241084	0.233597	0.196992	0.186624	0.238692	0.222744	0.176574	0.221797	0.280992	0.232628	0.212756	0.183188	0.236285	0.212674	0.259735	0.292294	0.307384	0.264042	0.321775	0.295694	0.315744	0.281263	0.271555	0.438131	0.203598	0.265938	0.255505	0.280846	0.216681	0.311553	0.243023	0.206986	0.275665	0.223218	0.200964	0.159533	0.193678	0.181604	0.255476	0.215451	0.215695	0.265625	0.190899	0.1797	0.333694
D2ZT10	0.220823	0.302573	0.259205	0.22792	0.249168	0.248488	0.215429	0.200181	0.247201	0.222744	0.181858	0.230402	0.295576	0.239102	0.219419	0.193878	0.257883	0.236111	0.268142	0.302195	0.318505	0.27333	0.323625	0.321053	0.331315	0.281263	0.281628	0.451599	0.216762	0.270036	0.259244	0.280846	0.22442	0.326231	0.24845	0.211298	0.275665	0.230297	0.21253	0.159533	0.194568	0.189465	0.255476	0.224034	0.220079	0.276654	0.206325	0.198262	0.345612
D2ZT11	0.246489	0.302573	0.266957	0.247388	0.263909	0.26617	0.225133	0.2169	0.263771	0.233083	0.186262	0.24283	0.312591	0.253776	0.232746	0.199708	0.262635	0.237847	0.275221	0.322428	0.335409	0.281291	0.355062	0.32201	0.364187	0.29248	0.299758	0.465488	0.226415	0.296903	0.265891	0.292062	0.237747	0.343277	0.251938	0.218629	0.313054	0.243511	0.23759	0.180545	0.200356	0.205975	0.262855	0.23133	0.233231	0.293199	0.210181	0.198262	0.367281
D2ZT12	0.252785	0.302573	0.280523	0.264482	0.281027	0.281992	0.239204	0.224582	0.278101	0.245771	0.199031	0.258604	0.331551	0.264135	0.246073	0.214286	0.272138	0.259115	0.300442	0.329746	0.350979	0.31004	0.373093	0.339713	0.373702	0.319069	0.309428	0.487374	0.247916	0.309199	0.281678	0.323555	0.246346	0.367898	0.281783	0.244071	0.32256	0.256253	0.24241	0.184825	0.213268	0.215802	0.274383	0.253648	0.249452	0.300551	0.217894	0.208531	0.393283
D2ZT13	0.279903	0.31677	0.292636	0.285375	0.309558	0.29316	0.259098	0.235427	0.297358	0.275376	0.217525	0.272945	0.364123	0.291757	0.267492	0.227405	0.288985	0.269531	0.312389	0.346535	0.368327	0.310924	0.389736	0.353589	0.390571	0.322808	0.325141	0.536616	0.261518	0.310565	0.297881	0.342537	0.263972	0.394413	0.287984	0.25442	0.336502	0.280321	0.263614	0.201556	0.227961	0.231525	0.296518	0.269099	0.267427	0.320312	0.22985	0.221959	0.4052
D2ZT14	0.294431	0.318545	0.310078	0.302944	0.32097	0.322941	0.267831	0.247628	0.31124	0.282895	0.228534	0.279159	0.388916	0.293483	0.292242	0.241983	0.308423	0.277778	0.329204	0.363754	0.38879	0.326847	0.415626	0.370813	0.405709	0.341504	0.346092	0.551768	0.288723	0.327413	0.302036	0.344262	0.27601	0.421402	0.297287	0.273394	0.348542	0.301085	0.278072	0.219066	0.260463	0.243711	0.312197	0.290129	0.284524	0.329504	0.244504	0.237362	0.436078
D2ZT15	0.309927	0.318545	0.333333	0.313865	0.327152	0.323872	0.289665	0.247628	0.31348	0.291353	0.239542	0.285851	0.404959	0.302546	0.292242	0.24344	0.308423	0.289062	0.339381	0.390874	0.400801	0.348961	0.416089	0.395694	0.438149	0.361446	0.361805	0.574916	0.30452	0.334244	0.315746	0.350302	0.293637	0.44839	0.303488	0.285899	0.363752	0.308164	0.289157	0.222568	0.264025	0.251179	0.33341	0.318884	0.305129	0.342831	0.258002	0.261058	0.437161
D2ZT16	0.315254	0.3252	0.335756	0.32716	0.351403	0.323872	0.30228	0.263443	0.319301	0.304981	0.247028	0.297801	0.412251	0.308157	0.299857	0.252187	0.321382	0.296007	0.35177	0.39604	0.416815	0.356922	0.441054	0.396651	0.444204	0.361446	0.373086	0.587542	0.308469	0.344262	0.32447	0.352459	0.301806	0.470644	0.310465	0.285899	0.389734	0.312412	0.296386	0.230739	0.264025	0.258255	0.33341	0.32618	0.310829	0.352022	0.263787	0.343602	0.460997
D2ZT17	0.322034	0.333185	0.340601	0.340456	0.351403	0.323872	0.316836	0.263895	0.329154	0.318609	0.267283	0.307361	0.420029	0.308157	0.31604	0.264334	0.335637	0.305556	0.364602	0.399053	0.419039	0.376382	0.441054	0.409569	0.460208	0.366431	0.382756	0.598906	0.313295	0.373862	0.332364	0.352459	0.318143	0.489583	0.323256	0.298404	0.391635	0.334592	0.325301	0.242802	0.278718	0.261399	0.337561	0.333476	0.325734	0.360754	0.274585	0.346761	0.480498
D2ZT18	0.335109	0.350932	0.354167	0.365147	0.363291	0.331782	0.316836	0.268866	0.341245	0.332707	0.272567	0.315966	0.439475	0.324126	0.33841	0.274052	0.34946	0.322483	0.382743	0.416703	0.419039	0.386112	0.455386	0.422967	0.477941	0.373079	0.402095	0.61532	0.324704	0.373862	0.345243	0.352459	0.327601	0.502367	0.325581	0.326434	0.406844	0.344502	0.327229	0.261089	0.289403	0.279481	0.355545	0.346352	0.333187	0.375	0.28307	0.349526	0.482124
D2ZT19	0.342373	0.436114	0.361434	0.389364	0.37185	0.338762	0.339641	0.283778	0.347067	0.342105	0.287539	0.325048	0.451629	0.3388	0.346026	0.279397	0.358963	0.332899	0.388496	0.430908	0.429715	0.402477	0.477577	0.430622	0.513841	0.393436	0.417002	0.622475	0.338306	0.418488	0.348151	0.352459	0.345658	0.519413	0.33876	0.366537	0.424588	0.350637	0.340723	0.26537	0.304541	0.29206	0.385059	0.366094	0.365191	0.394761	0.293868	0.350316	0.505417
D2ZT20	0.356416	0.559894	0.364826	0.401235	0.379933	0.341554	0.342067	0.291008	0.352441	0.342575	0.298987	0.332696	0.459893	0.345274	0.349833	0.292031	0.358963	0.346354	0.40531	0.430908	0.441281	0.413534	0.49006	0.439234	0.525087	0.396759	0.429492	0.64436	0.344011	0.418488	0.373909	0.352459	0.356406	0.54072	0.354264	0.366537	0.449937	0.369514	0.34747	0.27821	0.371327	0.301887	0.390593	0.366524	0.365629	0.410386	0.314308	0.350316	0.506501
D2ZT21	0.367554	0.693878	0.368217	0.403609	0.382311	0.347604	0.354197	0.291008	0.359158	0.349154	0.300749	0.344168	0.465241	0.353474	0.358401	0.303207	0.376242	0.356337	0.40531	0.434352	0.445285	0.42061	0.498844	0.447368	0.527249	0.396759	0.435133	0.64436	0.346204	0.423497	0.373909	0.352459	0.356406	0.551136	0.357364	0.366537	0.46071	0.379424	0.377349	0.293385	0.372217	0.308962	0.396126	0.384549	0.37922	0.415901	0.326263	0.354265	0.516251
D2ZT22	0.394673	0.720941	0.382267	0.406933	0.384213	0.350861	0.357593	0.302756	0.359606	0.352444	0.312197	0.358987	0.473019	0.360811	0.358401	0.304179	0.378402	0.357639	0.411062	0.436505	0.447064	0.432994	0.498844	0.456938	0.538495	0.404653	0.439968	0.647727	0.351031	0.423497	0.373909	0.352459	0.367154	0.551136	0.366279	0.370418	0.470215	0.379424	0.377349	0.309339	0.373553	0.308962	0.396126	0.391416	0.37922	0.423254	0.326263	0.35466	0.528169
D2ZT23	0.394673	0.720941	0.383721	0.411206	0.389919	0.358306	0.357593	0.302756	0.364532	0.357613	0.314399	0.358987	0.477394	0.361675	0.370776	0.312925	0.383585	0.360243	0.422124	0.443823	0.455961	0.442724	0.516875	0.464115	0.549308	0.412131	0.448832	0.661616	0.354541	0.454007	0.394267	0.352459	0.367154	0.551136	0.381783	0.371712	0.470849	0.386031	0.377831	0.309339	0.373553	0.318789	0.402582	0.391416	0.384919	0.423713	0.334747	0.35703	0.529252
D2ZT24	0.394673	0.720941	0.388081	0.416904	0.389919	0.363425	0.365357	0.304112	0.37931	0.357613	0.323646	0.358987	0.483714	0.368148	0.370776	0.312925	0.383585	0.366319	0.422124	0.443823	0.463523	0.446705	0.516875	0.466986	0.557526	0.417117	0.458098	0.661616	0.356735	0.454007	0.394267	0.352459	0.376182	0.554924	0.384109	0.376887	0.492395	0.392166	0.377831	0.309339	0.373553	0.318789	0.402582	0.400858	0.384919	0.430607	0.334747	0.35703	0.542795
D3ZT1	0.394673	0.722272	0.403585	0.424501	0.397052	0.377385	0.371664	0.305016	0.379758	0.365132	0.324086	0.362811	0.495868	0.368148	0.377439	0.3207	0.392657	0.366319	0.422566	0.454154	0.465302	0.453782	0.539528	0.47512	0.567042	0.424595	0.464142	0.66835	0.356735	0.454007	0.394267	0.352459	0.376182	0.567235	0.391473	0.376887	0.492395	0.397357	0.386988	0.309339	0.373553	0.324686	0.4095	0.419313	0.391495	0.430607	0.340918	0.35703	0.562839
[truncated: 3 more columns]

## Sheet: Z Mov
Cumulative Z direction movement (beam cross)
date	Box 1	Box 2	Box 3	Box 4	Box 5	Box 6	Box 7	Box 8	Box 9	Box 10	Box 11	Box 12	Box 13	Box 14	Box 15	Box 16	Box 17	Box 18	Box 19	Box 20	Box 21	Box 22	Box 23	Box 24	Box 25	Box 26	Box 27	Box 28	Box 29	Box 30	Box 31	Box 32	Box 33	Box 34	Box 35	Box 36	Box 37	Box 38	Box 39	Box 40	Box 41	Box 42	Box 43	Box 44	Box 45	Box 46	Box 47	Box 48	Box 49
D1ZT8	82	83	56	5	100	186	4	166	398	351	491	369	391	155	120	114	331	138	552	425	1631	1	116	74	79	123	83	291	655	181	129	47	12	55	169	102	184	12	306	53	197	130	69	163	191	581	165	1143	677
D1ZT9	175	895	239	421	313	394	382	1195	836	746	675	596	529	459	553	669	1331	1622	1139	3108	4281	156	383	390	147	166	157	454	818	335	335	488	176	895	420	189	185	927	626	69	530	534	83	250	262	630	261	1212	1129
D1ZT10	769	1290	361	608	610	815	844	1557	1465	1006	1130	1103	1297	941	1207	864	1857	2025	1428	4093	5412	299	600	763	308	540	373	1052	1215	447	501	591	294	1371	810	394	465	1053	708	550	594	603	227	307	513	912	307	1549	1559
D1ZT11	1259	1737	781	974	1017	1212	1366	2534	1918	1554	1685	1842	1794	1610	1820	1279	2950	2389	1742	5210	6021	494	780	884	570	654	541	1600	2444	893	760	890	528	1757	1148	787	647	1735	1222	976	945	940	441	424	723	1228	679	1943	1874
D1ZT12	2756	2414	1260	1448	2233	2327	2403	3567	2881	2575	2699	2542	3036	2425	3102	2021	4394	2688	2086	6003	6299	870	1270	1378	920	883	953	2174	3081	1158	1343	1527	950	3045	1561	1352	888	2199	1935	1778	1706	1882	710	658	1665	1804	1051	2177	2364
D1ZT13	6132	4055	2518	3294	4101	4131	4310	5382	4646	4245	4349	3619	5369	4287	4988	4397	6923	3655	3658	8807	7280	1352	1784	2008	1603	1957	2058	3397	6497	2170	2793	2689	1213	4818	2774	3219	1908	3302	3719	4221	3351	3333	1781	1506	3909	2961	2614	4083	3652
D1ZT14	9329	5130	3382	5389	5561	5916	5126	6503	6083	5455	5679	4437	6699	5567	5764	5914	7842	4738	4479	11310	8362	1631	2052	2861	1998	2610	3019	4156	9961	2864	3221	3621	2053	6589	4102	3841	2618	5151	4962	5234	5214	4286	2613	1919	5504	3922	3417	5291	4181
D1ZT15	12289	5865	4449	6658	6013	6527	5500	8154	7593	6797	6998	4826	7622	6155	7187	7140	8288	5688	5144	12090	9182	1802	2144	3789	2459	3348	3923	4904	13801	3520	3704	4604	2469	8185	5975	5589	3096	6911	5520	6801	6178	4723	3326	2246	7238	4231	3943	5672	5000
D1ZT16	13913	6089	5102	7113	7178	7340	5976	8778	8182	7104	8431	5240	8783	7081	7789	7590	9932	6876	5923	13185	10389	1955	2608	4173	2596	4407	4080	5426	16227	4108	4103	5029	2778	8811	6641	6371	3915	7395	6084	7312	6404	5164	3657	2604	7546	4824	4384	6147	5804
D1ZT17	14532	6911	5657	7707	8327	7514	6581	9747	9295	7324	9367	5473	8912	7709	8722	8910	10991	7647	6618	14006	11039	2202	2906	5282	2829	4917	4258	6317	17964	4325	4638	5710	3871	9707	7018	7073	4228	7895	6407	8305	6776	5382	3894	2725	7853	5216	4762	7439	5852
D1ZT18	17400	8087	6436	8299	9369	8181	8378	10717	11135	8699	10522	6103	9220	8196	9884	10682	11661	8550	7218	14389	12024	2424	3305	5968	2875	5720	4509	7414	20182	5190	5457	6293	4635	10326	7850	7792	4777	8768	6595	9417	7494	5872	3970	2798	8625	5916	5142	8456	6400
D1ZT19	17652	9415	7800	10416	11190	8475	9665	12129	12394	9854	11608	7088	10567	9203	11886	11134	13205	10036	7780	15222	13684	2796	3879	6703	3264	6798	5020	8345	21381	5888	5836	6669	5730	12399	9706	9257	5354	9276	7430	10525	8142	6641	4424	3237	8962	6075	6414	8815	6538
D1ZT20	17915	10714	8544	12466	12053	9555	11076	12806	13069	10529	11974	8009	11667	9408	12294	12239	13961	11487	8206	15799	14861	3288	4110	7142	4241	6993	5310	9322	22628	7099	6554	7089	6796	12729	11165	9928	6226	10032	8152	11516	9228	7744	5104	3428	9670	6405	7152	9343	7118
D1ZT21	18228	12175	9012	13239	12143	9835	11605	13555	13466	11446	12166	8528	12380	9870	12581	13183	14810	13405	8660	16542	15165	3607	4230	7148	4865	7270	5411	9839	24028	7938	7270	7723	8064	12858	12073	10126	7289	10523	9323	12382	9434	7786	6128	3432	9961	6852	7324	10571	7665
D1ZT22	18300	12476	9312	13257	12398	9919	11785	13750	13929	12081	12826	8886	12395	10670	13753	13811	15101	13902	8760	17937	15921	3847	4311	7530	5063	7476	5587	10051	24119	8490	9409	8863	9504	13064	12347	11013	7771	11358	9914	13327	9589	9324	6341	3515	11009	7334	8211	12002	7763
D1ZT23	18635	12706	9438	14035	12522	10187	12079	14623	14758	12135	12872	9566	13658	11363	13797	13929	16344	14590	9064	18247	16926	4078	4631	8015	5340	7832	5610	10380	25199	9053	10376	9166	9909	13697	12381	11143	8320	11896	10673	13398	9852	9705	6808	3623	11197	7387	9009	12100	8361
D1ZT24	18862	13128	9771	14035	12682	10449	12220	14795	15208	12886	13269	9643	14052	11573	15117	14063	16848	15563	9512	19333	17714	4139	4733	8558	5918	8120	6005	10781	26098	9252	10964	10107	10837	13936	13273	11656	9262	12665	11212	13810	10031	9953	7857	3705	11835	7943	9724	12599	8752
D2ZT1	19024	13176	9979	14468	12775	10450	12399	15160	15342	13346	13334	9650	14447	11808	15305	14083	17183	15662	10021	19957	18520	4274	4765	8774	6125	8121	6118	12330	26487	9838	11359	10242	10933	14221	14001	11813	9586	13960	11477	16222	10356	10590	8397	3827	11991	8379	9833	12794	8918
D2ZT2	19086	13287	10216	14643	13014	10568	12460	16091	16249	13580	13468	10493	14820	12066	16376	14739	18125	16790	10381	20600	19082	4319	5128	9560	6305	8571	6218	13041	27198	10208	11859	11062	11483	14598	14172	12699	10415	13979	12377	16312	10358	11549	9770	3914	12451	8680	10537	13683	9267
D2ZT3	19270	13651	10523	15004	13023	10691	12631	16960	16616	14638	13783	10591	15206	12241	16952	14756	18534	17096	10563	21126	19764	4616	5414	9800	6610	9233	6338	13188	27739	10751	12055	11348	12289	14817	14353	12896	10475	14909	12630	18039	10656	11959	10062	3926	12824	8781	10907	14487	9616
D2ZT4	19334	13693	11076	15061	13265	10709	12726	17056	16924	15095	13949	11029	15741	12279	17528	15204	18637	17497	11385	21566	21360	4879	5527	10316	6751	9611	6439	14419	28613	10833	12950	11880	12456	15765	14934	12928	10881	15468	13059	18158	10857	12147	10122	3933	13217	8880	11299	15319	9814
D2ZT5	19804	13774	11434	15515	13580	11075	12761	17773	17624	15371	14037	11031	16372	13011	17623	15235	19400	18309	11913	22886	21889	5140	5556	10530	6813	9794	6564	14729	28919	11832	13118	12003	13248	16081	15115	13280	11365	15561	13350	18605	11021	12203	11166	4013	13268	9279	11930	15435	10082
D2ZT6	19806	13859	11473	15789	13663	11459	12841	17996	17875	15572	14071	11327	16415	13307	18456	15553	19961	19288	11933	23281	22427	5227	5979	11133	6882	9984	6613	15377	30400	12711	13493	12203	13978	16097	15304	13361	11524	16330	13800	19514	11120	12607	11591	4119	14006	9569	11952	15995	10200
D2ZT7	20038	14871	12046	15816	13781	11462	13349	18386	18209	16531	14618	11396	16745	13474	18760	15558	20300	19616	12834	23823	23510	5338	6058	11219	7468	10029	6768	15801	30423	12935	14321	13152	14095	16622	15514	13438	12103	16768	14151	20418	11128	13143	11803	4121	14013	9811	12223	16018	10387
D2ZT8	20130	14885	12461	16087	13972	11904	13514	19260	18273	16804	14803	11522	17208	13843	18930	16084	20619	20041	12902	23953	24106	5554	6438	11687	7660	10426	6792	16232	31649	13345	14580	14304	14282	17553	16463	13525	12138	16947	14227	20508	11571	13374	12032	4237	14307	10321	13108	16625	10767
D2ZT9	20752	15124	12729	16180	14197	12080	13534	19493	18753	16946	15637	11691	17664	13989	19530	16124	21281	20426	13265	24285	24814	5702	6871	11786	7693	11269	6948	16601	31802	13628	15064	15051	14831	17913	16702	13971	12793	17897	14747	21476	11829	13821	12885	4348	14663	10593	13283	17335	11027
D2ZT10	21028	15799	13150	16570	14739	13047	14054	20376	19306	17612	16058	11968	18320	14646	20081	16429	21756	21839	13739	25250	25024	5850	7098	12255	8040	11543	7138	17101	32534	14228	15517	15356	15166	18283	16888	14273	12802	18395	15283	21778	12058	14217	13061	4433	15195	11286	13684	17669	11272
D2ZT11	22050	16466	13827	16860	15818	13436	15120	21408	19917	18299	16376	12545	18784	15176	20755	16689	22707	22488	14072	26157	25436	6073	7394	12609	8319	12290	7420	17490	33981	14820	16063	16186	16013	18795	17798	15012	13394	19240	15879	22462	13029	14865	13977	4500	16094	11988	15139	18024	11671
D2ZT12	24115	17462	14760	17889	17682	14151	16507	23139	21137	19013	17349	13003	20209	15997	21958	17397	24164	23445	15121	26617	25838	6465	7854	13158	8959	12937	8788	18179	36749	15364	16658	16951	16840	20012	18712	16262	13956	20091	17173	23602	13778	16065	14696	4669	17311	12597	16215	18609	12355
D2ZT13	27392	18938	16786	20063	20369	15504	18797	25044	23070	20412	18981	13888	22445	17343	24050	20287	26588	25905	17376	28905	27832	7299	9051	14546	9898	14339	10388	19941	39892	17099	18367	18470	18757	21803	20987	18791	15408	21514	19441	26457	15569	18081	16537	5255	19914	13834	18779	20792	13684
D2ZT14	30461	19868	18223	21879	22452	16428	20402	26544	25181	21933	20931	14710	23953	18804	26300	22047	28693	27121	19294	31098	29475	7854	9602	15539	10501	15270	11382	21523	43075	18482	19540	19495	19297	22957	24232	20824	16383	22676	20959	28445	17387	19255	17728	5741	21765	14758	20505	22575	14486
D2ZT15	32683	20043	18912	22307	23390	17398	20895	27247	26885	22980	22528	14929	24647	19131	27635	22763	29594	28936	20236	33507	32529	8120	9789	16391	10995	16587	12067	23348	46278	19563	20389	20193	20594	24565	25340	22248	17066	24010	21845	30302	18147	21324	18043	6215	22394	15567	21497	24325	14670
D2ZT16	33946	20900	19576	22648	24483	17530	21326	28279	27478	24106	23282	15355	25480	19975	27961	23938	30303	30169	20693	35540	36798	8548	9990	17393	11416	17777	12267	24756	47487	20125	20724	21229	21203	25141	26633	22656	18069	24464	22717	30839	18244	21766	18812	6491	22827	15967	22141	25772	15476
D2ZT17	35840	21311	20225	23225	25124	17989	21886	29323	28470	24874	24080	15505	26447	20134	29341	25033	31616	31676	21668	36722	40793	8815	10163	17710	11674	18050	12484	25951	48508	20355	21475	22273	21866	26380	27779	23704	18321	25501	23309	31937	18767	22269	19142	6671	23536	16430	22464	26623	15553
D2ZT18	36750	22250	21314	24916	27742	18998	23310	29850	29734	26280	24810	15919	27971	20577	31783	26704	32828	32375	22815	38325	41575	9068	10434	18875	12111	18822	12731	26815	50547	20905	22357	23034	23234	27223	28693	24409	19420	26384	24261	33004	19503	23625	19930	6857	23877	16858	23273	27215	16025
D2ZT19	37277	23415	22841	26403	28062	19203	23983	30832	31553	26888	25815	17901	29733	21322	33667	27293	34877	33444	23428	38991	44630	9663	11320	20275	13520	19683	13371	27372	51163	21745	23127	23148	24443	28752	30231	25692	20058	26668	24851	33856	20122	24099	20788	7139	24994	17352	23651	27670	16403
D2ZT20	37690	24681	24117	28640	28355	19373	25414	31857	32410	28547	26252	18389	30389	22642	34740	29147	35647	35433	24734	39973	49353	9895	11687	20744	14882	20115	13598	29654	52735	23290	24096	24123	25242	28972	30888	26244	20900	27860	25512	35820	21382	25645	21717	7181	25208	17889	24432	27974	16819
D2ZT21	38494	26112	24916	29012	28895	20258	25663	32660	33539	29056	27011	19302	30524	23068	35447	29300	37478	35962	25055	40852	54015	10624	11868	21252	15021	20336	14519	29780	54179	23793	25468	24386	26445	29271	31576	26422	21857	28122	26691	36636	21902	26607	23198	7396	26054	18483	24852	29191	17010
D2ZT22	38735	27021	25273	29364	29097	20287	26146	32923	33874	30036	27783	19480	31359	23380	36544	30535	38222	36951	25457	41676	55488	10809	12002	21555	15706	20446	14582	30305	54915	24706	26095	25647	27260	29381	32245	27126	22287	28625	26901	38029	22440	27236	24135	7517	26193	18844	25785	29947	17848
D2ZT23	38783	27452	25440	29640	29278	20725	26393	33212	34412	31048	27800	19690	31481	23977	37026	30789	38939	38099	26571	42806	56669	10941	12243	21797	16184	21080	14644	31516	55856	25055	27023	25699	27313	29436	32405	27305	22443	29252	27698	38655	22832	28149	24768	7522	26896	19292	26531	30702	18097
D2ZT24	39188	27731	26343	29863	29504	20814	26489	33595	34953	31244	28935	20386	32293	24491	38186	31225	39420	38747	26723	43641	56874	11094	12252	21964	16290	21294	14734	31730	56634	26031	27162	26297	28432	30438	32593	28117	23013	30434	28093	38798	23369	28345	24774	7613	26998	19922	26582	30997	18205
D3ZT1	39454	28180	27128	30169	29619	20837	26685	34284	35206	31617	29063	20565	32566	25082	39217	31679	39921	39073	26981	45110	57940	11169	12823	22140	16708	21363	14909	33665	56634	26273	27521	26362	28531	30574	33297	28332	23313	30949	28653	40965	23376	29052	25564	7712	27612	20022	27125	31415	18401
[truncated: 3 more columns]

## Sheet: EE
Energy expenditure (kcal/h)
Date	Box 1	Box 2	Box 3	Box 4	Box 5	Box 6	Box 7	Box 8	Box 9	Box 10	Box 11	Box 12	Box 13	Box 14	Box 15	Box 16	Box 17	Box 18	Box 19	Box 20	Box 21	Box 22	Box 23	Box 24	Box 25	Box 26	Box 27	Box 28	Box 29	Box 30	Box 31	Box 32	Box 33	Box 34	Box 35	Box 36	Box 37	Box 38	Box 39	Box 40	Box 41	Box 42	Box 43	Box 44	Box 45	Box 46	Box 47	Box 48	Box 49
D1ZT8	0.4115	0.4195	0.3875	0.37875	0.408	0.42125	0.40075	0.38475	0.417	0.4135	0.437	0.422	0.37875	0.429	0.399	0.4045	0.40025	0.384	0.44275	0.4015	0.47625	0.405	0.42375	0.3745	0.4185	0.439	0.46825	0.513	0.46275	0.42525	0.44525	0.41475	0.46875	0.37475	0.503	0.43675	0.43075	0.349	0.43575	0.427	0.4025	0.42625	0.45	0.383	0.42275	0.43775	0.4585	0.49825	0.45075
D1ZT9	0.396	0.4645	0.4165	0.41425	0.40375	0.4435	0.4325	0.4615	0.411	0.4135	0.446	0.41925	0.39975	0.489	0.41475	0.40825	0.47025	0.51025	0.468	0.499	0.4345	0.42625	0.42925	0.397	0.4235	0.462	0.42825	0.504	0.479	0.416	0.45425	0.541	0.467	0.4215	0.50675	0.37475	0.3965	0.4005	0.38875	0.38175	0.39875	0.4365	0.4065	0.357	0.37825	0.34975	0.481	0.4355	0.39875
D1ZT10	0.43875	0.4365	0.431	0.439	0.43925	0.4915	0.4355	0.41625	0.46075	0.4205	0.455	0.43625	0.446	0.4435	0.429	0.4245	0.44	0.45525	0.45475	0.51075	0.524	0.42375	0.41625	0.42275	0.42375	0.47075	0.471	0.5265	0.45775	0.4145	0.4275	0.44725	0.4205	0.40875	0.5215	0.40275	0.412	0.375	0.38775	0.4065	0.37525	0.4165	0.4005	0.38225	0.413	0.3945	0.41125	0.38775	0.387
D1ZT11	0.43475	0.442	0.41675	0.419	0.462	0.539	0.4645	0.475	0.486	0.43125	0.46625	0.44175	0.45425	0.4965	0.41325	0.44175	0.50875	0.44975	0.457	0.4815	0.504	0.443	0.4335	0.40925	0.46975	0.46825	0.45725	0.5555	0.47275	0.451	0.4805	0.52075	0.478	0.4375	0.499	0.42075	0.39925	0.44175	0.42375	0.429	0.3725	0.4565	0.421	0.38225	0.3925	0.39825	0.4595	0.42175	0.40025
D1ZT12	0.48325	0.48125	0.46875	0.479	0.5205	0.54875	0.48375	0.49825	0.4875	0.47625	0.55175	0.49975	0.4925	0.49925	0.48275	0.4545	0.477	0.46925	0.48075	0.47875	0.475	0.49775	0.463	0.4385	0.5105	0.469	0.52325	0.56375	0.45775	0.441	0.49275	0.45575	0.447	0.44225	0.533	0.404	0.3905	0.433	0.45925	0.463	0.427	0.50225	0.4185	0.4145	0.461	0.42975	0.461	0.41975	0.38975
D1ZT13	0.585	0.57575	0.53625	0.53775	0.5675	0.5785	0.55425	0.564	0.5785	0.56325	0.61175	0.54625	0.56275	0.649	0.5445	0.51775	0.56525	0.504	0.56425	0.56675	0.52125	0.5	0.47575	0.4625	0.5735	0.56675	0.5705	0.703	0.55225	0.51475	0.55125	0.5455	0.49575	0.50075	0.571	0.5375	0.443	0.507	0.5375	0.5925	0.527	0.554	0.511	0.51725	0.53225	0.483	0.59525	0.55425	0.46275
D1ZT14	0.57375	0.53625	0.504	0.5105	0.56925	0.5655	0.4845	0.48625	0.60575	0.566	0.55525	0.45825	0.53675	0.57725	0.488	0.50425	0.483	0.4855	0.5485	0.552	0.5375	0.51325	0.452	0.5145	0.53925	0.5165	0.524	0.7225	0.5755	0.499	0.52125	0.58375	0.535	0.49675	0.55675	0.507	0.465	0.534	0.52975	0.51725	0.54375	0.5085	0.48525	0.46825	0.5085	0.44875	0.5555	0.51925	0.426
D1ZT15	0.513	0.51225	0.5165	0.52775	0.42325	0.53225	0.42725	0.5475	0.526	0.5835	0.61025	0.51175	0.49225	0.5455	0.516	0.537	0.4775	0.45725	0.50925	0.5065	0.562	0.48325	0.42175	0.5155	0.53375	0.53575	0.51075	0.735	0.58375	0.43825	0.51025	0.505	0.48475	0.499	0.5565	0.55725	0.45775	0.5545	0.47275	0.52825	0.49675	0.45425	0.482	0.47375	0.532	0.42875	0.4835	0.46175	0.48375
D1ZT16	0.53475	0.446	0.53025	0.511	0.49875	0.51475	0.4695	0.45275	0.4955	0.501	0.56725	0.46175	0.48925	0.5165	0.4455	0.46525	0.5525	0.49575	0.5095	0.51375	0.5715	0.45575	0.5115	0.51375	0.4745	0.55825	0.4975	0.715	0.57525	0.472	0.5175	0.48825	0.486	0.48975	0.518	0.523	0.49325	0.432	0.4695	0.4365	0.3825	0.447	0.4245	0.463	0.467	0.44975	0.4895	0.4975	0.45475
D1ZT17	0.4445	0.4435	0.45	0.49975	0.56125	0.50125	0.44625	0.4725	0.51925	0.44875	0.528	0.44175	0.44225	0.4945	0.4585	0.47725	0.5345	0.45475	0.49825	0.47375	0.53225	0.469	0.4555	0.5205	0.4955	0.5225	0.4455	0.76325	0.487	0.44125	0.49575	0.424	0.49475	0.48525	0.4985	0.48025	0.45075	0.40425	0.46725	0.52	0.37625	0.463	0.43375	0.4315	0.412	0.44925	0.448	0.552	0.35375
D1ZT18	0.56025	0.53475	0.489	0.51725	0.51175	0.4845	0.54575	0.48325	0.568	0.53575	0.5705	0.47275	0.434	0.50925	0.49175	0.5195	0.46925	0.4975	0.546	0.49675	0.5275	0.49925	0.479	0.4945	0.469	0.514	0.4995	0.77175	0.55675	0.455	0.515	0.479	0.5155	0.46375	0.53975	0.45575	0.47025	0.45225	0.4415	0.49075	0.455	0.4675	0.39525	0.3995	0.47475	0.42675	0.469	0.54425	0.4025
D1ZT19	0.475	0.57725	0.525	0.5415	0.569	0.45525	0.478	0.60025	0.53275	0.51825	0.5305	0.51375	0.52225	0.5325	0.513	0.4245	0.5255	0.55	0.533	0.48525	0.53825	0.49725	0.496	0.5015	0.54425	0.5875	0.54875	0.90425	0.4795	0.46925	0.47775	0.4645	0.50475	0.517	0.61	0.583	0.474	0.412	0.4625	0.5585	0.47275	0.5455	0.43075	0.4975	0.41175	0.4255	0.5985	0.4475	0.327
D1ZT20	0.461	0.58625	0.43825	0.5885	0.53625	0.4815	0.4915	0.46025	0.46625	0.449	0.48475	0.50075	0.466	0.4575	0.443	0.4495	0.45175	0.4805	0.50425	0.478	0.53425	0.51975	0.50925	0.44725	0.5595	0.4675	0.53125	0.78875	0.4825	0.5205	0.504	0.446	0.521	0.451	0.6035	0.52375	0.5085	0.437	0.51225	0.4655	0.46025	0.487	0.47625	0.50425	0.435	0.4315	0.5245	0.46925	0.4285
D1ZT21	0.44975	0.5875	0.43275	0.473	0.4295	0.4855	0.46025	0.43875	0.443	0.4725	0.465	0.46675	0.434	0.47475	0.43275	0.47025	0.44875	0.53975	0.4805	0.469	0.49725	0.49125	0.43825	0.39925	0.57125	0.451	0.489	0.78125	0.491	0.479	0.51475	0.51175	0.5335	0.45275	0.553	0.45225	0.5345	0.40975	0.52375	0.508	0.42825	0.3675	0.502	0.36125	0.39075	0.4095	0.38775	0.5435	0.39125
D1ZT22	0.45325	0.48	0.43575	0.416	0.402	0.4365	0.4265	0.3775	0.43725	0.46625	0.502	0.444	0.39725	0.5045	0.46075	0.46125	0.4205	0.44725	0.46075	0.489	0.484	0.45675	0.42175	0.4405	0.41825	0.471	0.44825	0.76525	0.4615	0.40325	0.511	0.482	0.4935	0.42875	0.50725	0.52075	0.45275	0.446	0.46775	0.38775	0.37925	0.5075	0.43325	0.4165	0.51475	0.428	0.5005	0.4955	0.3655
D1ZT23	0.45	0.4575	0.425	0.4945	0.396	0.4465	0.4315	0.45725	0.417	0.38625	0.4355	0.44075	0.41175	0.456	0.42125	0.43525	0.48075	0.42775	0.45275	0.45425	0.46375	0.41525	0.43875	0.4415	0.427	0.4425	0.4205	0.79725	0.491	0.44925	0.47175	0.45275	0.43575	0.38825	0.5125	0.4125	0.4135	0.41375	0.441	0.38475	0.3985	0.37175	0.4195	0.40875	0.432	0.40175	0.4405	0.4065	0.39275
D1ZT24	0.43875	0.456	0.431	0.4285	0.37875	0.4785	0.4355	0.43175	0.433	0.4475	0.4795	0.4085	0.405	0.453	0.45925	0.44175	0.40375	0.4345	0.463	0.47775	0.47625	0.4395	0.47125	0.47225	0.49475	0.4745	0.51325	0.77	0.45425	0.4305	0.43975	0.434	0.459	0.37925	0.53225	0.48975	0.43975	0.39	0.416	0.349	0.372	0.3965	0.453	0.3835	0.407	0.416	0.41975	0.4165	0.4155
D2ZT1	0.42425	0.4235	0.4245	0.4745	0.41925	0.43375	0.4095	0.39	0.39925	0.4	0.4665	0.387	0.417	0.47975	0.39075	0.373	0.42675	0.38625	0.46775	0.45075	0.45525	0.42075	0.40475	0.44	0.42075	0.46775	0.43125	0.7985	0.42775	0.45075	0.4305	0.415	0.442	0.39425	0.52425	0.3925	0.39975	0.42975	0.42675	0.46775	0.391	0.40125	0.38925	0.39	0.39	0.377	0.4265	0.396	0.34725
D2ZT2	0.40375	0.4265	0.4215	0.421	0.42125	0.44	0.42075	0.4345	0.42	0.398	0.432	0.4255	0.38975	0.449	0.43975	0.45275	0.42325	0.4455	0.4375	0.4405	0.456	0.3955	0.46075	0.44425	0.45575	0.483	0.4595	0.75725	0.4835	0.4445	0.4315	0.4725	0.4445	0.38025	0.50875	0.4435	0.43375	0.3895	0.449	0.37575	0.3845	0.4295	0.4415	0.44075	0.42975	0.4295	0.48925	0.457	0.428
D2ZT3	0.43825	0.457	0.434	0.45775	0.416	0.48025	0.42925	0.44325	0.43925	0.436	0.446	0.437	0.43575	0.46975	0.398	0.39475	0.42	0.401	0.42125	0.4605	0.445	0.4655	0.4955	0.4375	0.4745	0.48	0.499	0.76225	0.44925	0.45225	0.4375	0.42925	0.46925	0.39125	0.4675	0.40325	0.402	0.41575	0.4065	0.415	0.432	0.42325	0.36375	0.38575	0.3555	0.392	0.442	0.4195	0.36725
D2ZT4	0.4405	0.42125	0.41325	0.40675	0.44425	0.43475	0.41125	0.41225	0.40325	0.42825	0.4315	0.417	0.4085	0.44025	0.42725	0.411	0.3865	0.40075	0.466	0.4485	0.48625	0.42925	0.4695	0.4475	0.465	0.4665	0.431	0.758	0.454	0.402	0.45075	0.42375	0.4095	0.44025	0.48875	0.412	0.4595	0.43775	0.40275	0.3665	0.41975	0.423	0.33975	0.37775	0.36375	0.37975	0.44575	0.4305	0.355
D2ZT5	0.399	0.41575	0.41725	0.46225	0.40375	0.43725	0.389	0.441	0.44575	0.381	0.43	0.41375	0.40475	0.46625	0.38075	0.4055	0.43425	0.45025	0.44025	0.47325	0.44575	0.41725	0.41075	0.425	0.42175	0.44425	0.454	0.69675	0.421	0.4305	0.3825	0.431	0.47275	0.38825	0.492	0.3925	0.406	0.375	0.41175	0.33975	0.401	0.4105	0.42625	0.38925	0.34125	0.39625	0.428	0.3685	0.374
D2ZT6	0.4435	0.40775	0.39475	0.4585	0.44325	0.491	0.36625	0.38125	0.43075	0.368	0.39625	0.4335	0.40025	0.43375	0.434	0.43825	0.38325	0.44325	0.418	0.44	0.4585	0.41725	0.44725	0.4315	0.43425	0.45625	0.45125	0.75375	0.4715	0.4415	0.405	0.38375	0.45175	0.37175	0.4655	0.3825	0.41925	0.40875	0.411	0.43475	0.4035	0.41075	0.4185	0.38275	0.3815	0.371	0.40775	0.43375	0.3615
D2ZT7	0.4045	0.4975	0.40975	0.41125	0.44125	0.42025	0.44325	0.39225	0.42025	0.4295	0.469	0.39925	0.39275	0.45675	0.38025	0.37225	0.4035	0.38925	0.46675	0.4325	0.46625	0.41525	0.408	0.42025	0.44925	0.41625	0.46525	0.70925	0.432	0.3875	0.4285	0.4525	0.42	0.37625	0.43675	0.3955	0.42775	0.3975	0.41325	0.4045	0.39925	0.4345	0.37825	0.43075	0.382	0.40525	0.45475	0.38375	0.3565
D2ZT8	0.3875	0.41925	0.4055	0.41575	0.404	0.437	0.38925	0.4375	0.39625	0.41175	0.40975	0.435	0.39025	0.45325	0.38725	0.44175	0.40275	0.4045	0.42275	0.4065	0.5045	0.373	0.4495	0.4275	0.407	0.465	0.41625	0.68825	0.4535	0.41275	0.39475	0.449	0.40025	0.39525	0.51825	0.35125	0.37325	0.33475	0.3405	0.36975	0.422	0.38575	0.35975	0.38575	0.3925	0.39275	0.47925	0.45025	0.39675
D2ZT9	0.46275	0.4115	0.39975	0.433	0.384	0.44675	0.3875	0.3805	0.4485	0.372	0.4625	0.427	0.4035	0.439	0.40625	0.38975	0.4485	0.41725	0.43575	0.45025	0.4725	0.459	0.51525	0.41275	0.45725	0.4905	0.44875	0.70525	0.41775	0.402	0.40925	0.43825	0.424	0.39925	0.47825	0.3745	0.422	0.448	0.41575	0.391	0.3895	0.4105	0.42925	0.43125	0.35475	0.41075	0.425	0.42975	0.414
D2ZT10	0.43575	0.45775	0.41125	0.449	0.44975	0.5095	0.441	0.4415	0.4485	0.42575	0.43675	0.41475	0.4295	0.47525	0.414	0.43625	0.42375	0.48825	0.41275	0.467	0.45925	0.42775	0.45775	0.49275	0.46375	0.4565	0.46075	0.693	0.4715	0.43425	0.43375	0.42625	0.434	0.4065	0.49	0.41775	0.3985	0.435	0.46575	0.41075	0.40725	0.4565	0.40425	0.4205	0.4145	0.427	0.4235	0.4125	0.4105
D2ZT11	0.44725	0.4645	0.44775	0.4325	0.48925	0.4865	0.46875	0.49825	0.457	0.45125	0.446	0.4885	0.43425	0.492	0.43225	0.42	0.452	0.43825	0.4345	0.51225	0.48125	0.421	0.50175	0.4615	0.4635	0.5195	0.50025	0.74	0.46325	0.45175	0.45175	0.49225	0.5095	0.43775	0.5695	0.506	0.45175	0.44225	0.4555	0.425	0.45375	0.50625	0.49	0.4235	0.4375	0.41575	0.529	0.432	0.38525
D2ZT12	0.47275	0.503	0.47625	0.49325	0.534	0.52125	0.48025	0.54925	0.489	0.498	0.5265	0.4955	0.504	0.546	0.48	0.46425	0.5005	0.46375	0.53525	0.46475	0.49025	0.531	0.504	0.47725	0.5475	0.52475	0.5855	0.75725	0.532	0.4405	0.5375	0.54075	0.495	0.498	0.55975	0.441	0.43825	0.45325	0.51375	0.472	0.42325	0.523	0.43925	0.4715	0.4635	0.457	0.49675	0.44675	0.4285
D2ZT13	0.62925	0.5745	0.51125	0.54025	0.61825	0.55725	0.55775	0.57225	0.59	0.52075	0.5875	0.56025	0.5815	0.57375	0.61525	0.537	0.5915	0.63925	0.61725	0.57675	0.55425	0.53275	0.607	0.54125	0.591	0.559	0.59275	0.878	0.571	0.54275	0.564	0.61475	0.57925	0.5215	0.626	0.56975	0.50925	0.5395	0.56	0.58475	0.5345	0.5765	0.528	0.518	0.549	0.49625	0.58875	0.59275	0.51925
D2ZT14	0.573	0.54	0.508	0.543	0.57925	0.5505	0.51025	0.55275	0.55825	0.53925	0.5895	0.4935	0.547	0.54725	0.51025	0.51575	0.537	0.549	0.6305	0.55025	0.5655	0.516	0.5435	0.51375	0.533	0.575	0.50825	0.84925	0.58825	0.507	0.51175	0.574	0.5195	0.48975	0.56725	0.549	0.51475	0.50325	0.576	0.568	0.59475	0.49325	0.4875	0.52925	0.50725	0.42325	0.49025	0.5815	0.50725
D2ZT15	0.54775	0.49525	0.499	0.49	0.5475	0.51275	0.45775	0.46625	0.50825	0.51775	0.55575	0.4915	0.496	0.51675	0.487	0.46225	0.52	0.5435	0.56975	0.554	0.5675	0.461	0.50725	0.4995	0.54625	0.559	0.5195	0.82675	0.58875	0.4615	0.49775	0.5165	0.54	0.50125	0.54425	0.514	0.4715	0.52825	0.4835	0.518	0.491	0.52225	0.4335	0.53375	0.47775	0.44	0.48625	0.5925	0.442
D2ZT16	0.51625	0.51275	0.4705	0.50075	0.48625	0.4805	0.4665	0.4755	0.4975	0.5115	0.487	0.4825	0.47175	0.49825	0.4415	0.465	0.44825	0.46375	0.4925	0.51525	0.56775	0.512	0.49575	0.5045	0.532	0.54425	0.48575	0.77375	0.55	0.46075	0.4995	0.5135	0.53775	0.51	0.5395	0.4465	0.51775	0.45925	0.46875	0.42275	0.4335	0.436	0.453	0.47125	0.4925	0.43375	0.472	0.57825	0.45575
D2ZT17	0.525	0.506	0.47475	0.476	0.4945	0.5035	0.432	0.48625	0.48475	0.4605	0.50625	0.46125	0.46975	0.4735	0.5075	0.4735	0.514	0.51675	0.53675	0.5065	0.5385	0.47375	0.48175	0.463	0.50375	0.50325	0.47525	0.74075	0.54925	0.42725	0.50575	0.49175	0.5145	0.50475	0.53575	0.49475	0.46875	0.47725	0.48575	0.4625	0.424	0.4295	0.441	0.45225	0.45175	0.41275	0.462	0.50675	0.43375
D2ZT18	0.4975	0.5535	0.50075	0.5605	0.5965	0.53925	0.5145	0.4695	0.5105	0.59075	0.51575	0.47025	0.52775	0.5225	0.5425	0.4885	0.49225	0.485	0.5265	0.50925	0.50575	0.48875	0.50375	0.5215	0.52025	0.5065	0.494	0.72475	0.5435	0.4615	0.53	0.4495	0.5385	0.51125	0.54975	0.46925	0.48125	0.502	0.53075	0.49475	0.4485	0.49025	0.47325	0.475	0.47175	0.447	0.4725	0.47625	0.44475
D2ZT19	0.47275	0.57675	0.50575	0.517	0.51825	0.463	0.48125	0.517	0.5265	0.469	0.55875	0.54275	0.49975	0.49275	0.52975	0.40825	0.55175	0.4775	0.48375	0.49125	0.5175	0.4965	0.68225	0.542	0.609	0.555	0.508	0.71925	0.524	0.45475	0.4715	0.39525	0.532	0.51575	0.56475	0.55475	0.48	0.4295	0.48275	0.5215	0.4505	0.4425	0.46375	0.5165	0.49	0.43375	0.49	0.44875	0.4335
D2ZT20	0.455	0.583	0.48225	0.54625	0.45625	0.44675	0.5735	0.50875	0.4735	0.4905	0.50275	0.48825	0.45625	0.52775	0.45525	0.4795	0.4575	0.507	0.5685	0.47	0.55425	0.4675	0.51225	0.4605	0.581	0.499	0.4715	0.745	0.53625	0.5165	0.488	0.4435	0.4945	0.4225	0.5125	0.4635	0.47075	0.4855	0.474	0.5545	0.49975	0.52425	0.49325	0.48625	0.3935	0.445	0.52875	0.46175	0.4505
D2ZT21	0.438	0.58875	0.4435	0.496	0.46375	0.498	0.45675	0.503	0.48825	0.434	0.4685	0.479	0.44225	0.4955	0.4505	0.4365	0.491	0.42975	0.46075	0.491	0.54175	0.477	0.47225	0.441	0.46075	0.4845	0.54675	0.6475	0.50775	0.44975	0.49825	0.35275	0.5075	0.43325	0.50925	0.41225	0.461	0.435	0.479	0.4395	0.43625	0.4475	0.4875	0.42275	0.44325	0.4975	0.44475	0.5245	0.39925
D2ZT22	0.43825	0.50975	0.416	0.457	0.41325	0.448	0.474	0.44625	0.4425	0.465	0.4675	0.476	0.445	0.5025	0.4185	0.42175	0.42075	0.43925	0.40075	0.4355	0.499	0.48825	0.50325	0.451	0.468	0.4765	0.46775	0.6505	0.45875	0.43475	0.46125	0.47325	0.4765	0.40325	0.52975	0.4885	0.4165	0.40325	0.44475	0.48075	0.3935	0.395	0.432	0.42575	0.429	0.39475	0.49525	0.4655	0.42925
D2ZT23	0.4485	0.473	0.4105	0.48	0.41025	0.45775	0.411	0.441	0.426	0.44125	0.447	0.45275	0.42525	0.47525	0.411	0.407	0.43325	0.431	0.485	0.4735	0.4825	0.43775	0.45775	0.4445	0.41775	0.48175	0.443	0.6285	0.46425	0.3755	0.44625	0.35125	0.4205	0.383	0.49575	0.4005	0.41525	0.378	0.43725	0.368	0.4105	0.4085	0.39175	0.3935	0.39225	0.41125	0.472	0.445	0.38275
D2ZT24	0.4175	0.46925	0.4695	0.476	0.472	0.45625	0.415	0.41775	0.4335	0.4005	0.48275	0.44175	0.4635	0.454	0.43125	0.417	0.4055	0.4005	0.412	0.42625	0.49175	0.39175	0.444	0.42275	0.40675	0.4795	0.45825	0.63275	0.43875	0.42375	0.39575	0.3855	0.43575	0.41375	0.489	0.39975	0.39125	0.44325	0.3975	0.3805	0.39325	0.3325	0.3545	0.434	0.36925	0.38925	0.39525	0.43275	0.40225
D3ZT1	0.4005	0.428	0.43	0.44675	0.40025	0.43025	0.446	0.4205	0.4405	0.41225	0.41825	0.4345	0.39825	0.4785	0.42375	0.38975	0.38625	0.41975	0.42275	0.47475	0.487	0.42825	0.4955	0.415	0.44275	0.4615	0.47925	0.642	0.43225	0.3715	0.397	0.34875	0.40575	0.38775	0.4955	0.3545	0.43075	0.42525	0.39725	0.54575	0.40075	0.3965	0.4175	0.428	0.3575	0.36975	0.4495	0.4115	0.385
[truncated: 3 more columns]

## Sheet: EEcorr LBM
Energy Expenditure normalised for lean body mass (LBM) (kcal/h/g)
Date	Box 1	Box 2	Box 3	Box 4	Box 5	Box 6	Box 7	Box 8	Box 9	Box 10	Box 11	Box 12	Box 13	Box 14	Box 15	Box 16	Box 17	Box 18	Box 19	Box 20	Box 21	Box 22	Box 23	Box 24	Box 25	Box 26	Box 27	Box 28	Box 29	Box 30	Box 31	Box 32	Box 33	Box 34	Box 35	Box 36	Box 37	Box 38	Box 39	Box 40	Box 41	Box 42	Box 43	Box 44	Box 45	Box 46	Box 47	Box 48	Box 49
D1ZT8	0.0199274	0.0186114	0.0187742	0.0179843	0.0194009	0.0196021	0.0194444	0.0173859	0.0186744	0.0194314	0.0192426	0.0201721	0.0184127	0.0185153	0.018991	0.019655	0.0172894	0.0166667	0.0195907	0.0172837	0.0211855	0.0179124	0.0195908	0.0179187	0.0181012	0.0182385	0.0188658	0.0215909	0.020305	0.0193648	0.0184981	0.0178926	0.0201526	0.0177438	0.0194961	0.0188335	0.0272972	0.01647	0.021	0.0166148	0.0179207	0.0167551	0.0207517	0.0164378	0.0185335	0.0201172	0.0176822	0.0196781	0.0244177
D1ZT9	0.0191768	0.0206078	0.0201793	0.01967	0.0191988	0.0206375	0.020985	0.020854	0.0184057	0.0194314	0.0196389	0.0200406	0.0194336	0.0211049	0.0197406	0.0198372	0.0203132	0.0221463	0.020708	0.0214808	0.0193283	0.0188523	0.0198451	0.0189952	0.0183175	0.019194	0.0172542	0.0212121	0.021018	0.0189435	0.018872	0.0233391	0.0200774	0.0199574	0.0196415	0.01616	0.0251267	0.0189004	0.0187349	0.0148541	0.0177538	0.017158	0.0187457	0.0153219	0.0165826	0.0160731	0.0185499	0.0171998	0.0216008
D1ZT10	0.021247	0.0193656	0.0208818	0.0208452	0.0208868	0.0228711	0.0211305	0.0188093	0.0206337	0.0197603	0.0200352	0.0208533	0.0216821	0.0191411	0.0204188	0.0206268	0.0190065	0.0197591	0.0201217	0.0219867	0.0233096	0.0187417	0.0192441	0.0202273	0.0183283	0.0195575	0.0189766	0.0221591	0.0200856	0.0188752	0.0177607	0.0192947	0.0180782	0.0193537	0.0202132	0.0173674	0.026109	0.017697	0.0186867	0.0158171	0.0167075	0.0163719	0.018469	0.0164056	0.0181061	0.0181296	0.01586	0.015314	0.0209642
D1ZT11	0.0210533	0.0196096	0.0201914	0.0198955	0.0219686	0.0250814	0.0225376	0.0214641	0.0217644	0.0202655	0.0205306	0.0211162	0.0220831	0.0214286	0.0196692	0.021465	0.0219762	0.0195204	0.0202212	0.0207275	0.0224199	0.0195931	0.0200416	0.0195813	0.0203179	0.0194537	0.0184226	0.0233796	0.0207437	0.0205373	0.0199626	0.0224655	0.0205503	0.020715	0.0193411	0.0181436	0.025301	0.0208471	0.0204217	0.0166926	0.016585	0.0179442	0.0194143	0.0164056	0.0172074	0.0183019	0.0177208	0.0166568	0.021682
D1ZT12	0.0234019	0.0213509	0.0227108	0.0227445	0.0247504	0.0255351	0.0234716	0.0225147	0.0218316	0.0223802	0.0242955	0.0238886	0.0239426	0.0215473	0.0229772	0.0220845	0.0206048	0.0203668	0.0212721	0.0206091	0.0211299	0.0220146	0.0214055	0.0209809	0.0220804	0.0194848	0.0210818	0.0237269	0.0200856	0.020082	0.0204715	0.0196613	0.0192175	0.0209399	0.0206589	0.0174213	0.0247465	0.0204342	0.0221325	0.0180156	0.0190116	0.0197425	0.0192991	0.0177897	0.0202104	0.0197495	0.0177786	0.0165778	0.0211132
D1ZT13	0.0283293	0.0255435	0.0259811	0.0255342	0.0269853	0.0269195	0.0268923	0.0254858	0.0259069	0.0264685	0.0269375	0.0261114	0.0273578	0.0280104	0.0259162	0.0251579	0.0244168	0.021875	0.0249668	0.0243973	0.0231873	0.0221141	0.0219949	0.0221292	0.0248054	0.0235459	0.0229855	0.0295875	0.0242321	0.0234403	0.022902	0.0235332	0.0213134	0.0237098	0.0221318	0.0231781	0.0280735	0.0239264	0.0259036	0.0230545	0.0234639	0.0217767	0.0235647	0.0221996	0.0233341	0.0221967	0.022956	0.0218898	0.0250677
D1ZT14	0.0277845	0.023791	0.0244186	0.0242403	0.0270685	0.0263146	0.023508	0.0219724	0.0271272	0.0265977	0.0244496	0.0219049	0.0260938	0.0249137	0.023227	0.0245019	0.0208639	0.021072	0.0242699	0.0237624	0.0239101	0.0227001	0.0208969	0.0246172	0.023324	0.0214582	0.021112	0.0304082	0.0252523	0.0227231	0.0216556	0.0251833	0.0230009	0.0235204	0.0215795	0.0218629	0.0294677	0.0252006	0.0255301	0.0201265	0.0242097	0.0199882	0.0223772	0.0200966	0.0222929	0.0206227	0.0214231	0.0205075	0.0230769
D1ZT15	0.0248426	0.0227263	0.0250242	0.0250594	0.020126	0.0247673	0.0207302	0.0247402	0.0235558	0.0274201	0.0268714	0.0244622	0.0239305	0.0235434	0.0245597	0.0260933	0.0206263	0.0198459	0.0225332	0.0218037	0.025	0.0213733	0.0194984	0.0246651	0.0230861	0.022258	0.0205782	0.0309343	0.0256143	0.0199567	0.0211986	0.021786	0.0208405	0.0236269	0.0215698	0.0240298	0.0290082	0.026168	0.0227831	0.0205545	0.0221171	0.0178557	0.0222273	0.0203326	0.0233231	0.0197036	0.0186464	0.0182366	0.0262053
D1ZT16	0.0258959	0.019787	0.0256904	0.024264	0.0237161	0.023953	0.0227802	0.0204587	0.0221899	0.0235432	0.024978	0.0220722	0.0237846	0.0222918	0.0212042	0.0226069	0.0238661	0.0215169	0.0225442	0.0221158	0.0254226	0.020157	0.0236477	0.0245813	0.0205234	0.0231928	0.0200443	0.0300926	0.0252413	0.0214936	0.0214998	0.0210634	0.0208942	0.0231889	0.0200775	0.0225528	0.0312579	0.020387	0.0226265	0.0169844	0.0170303	0.0175708	0.0195757	0.0198712	0.0204735	0.0206687	0.0188777	0.0196485	0.0246343
D1ZT17	0.0215254	0.0196761	0.0218023	0.0237298	0.0266881	0.0233248	0.0216521	0.0213511	0.0232535	0.0210879	0.0232497	0.0211162	0.0214998	0.0213423	0.0218229	0.02319	0.0230886	0.0197374	0.0220465	0.0203939	0.0236766	0.020743	0.0210587	0.0249043	0.0214317	0.0217075	0.0179492	0.0321233	0.021369	0.0200934	0.0205962	0.0182916	0.0212704	0.0229759	0.0193217	0.0207094	0.0285646	0.0190774	0.0225181	0.0202335	0.016752	0.0181997	0.0200023	0.0185193	0.0180623	0.0206457	0.0172773	0.0218009	0.0191631
D1ZT18	0.0271308	0.0237245	0.0236919	0.0245608	0.0243343	0.0225454	0.0264799	0.0218369	0.0254366	0.0251762	0.0251211	0.022598	0.0210987	0.0219789	0.0234055	0.025243	0.02027	0.0215929	0.0241593	0.021384	0.0234653	0.0220809	0.0221452	0.0236603	0.0202855	0.0213544	0.0201249	0.0324811	0.0244296	0.0207195	0.0213959	0.0206644	0.0221625	0.0219579	0.0209205	0.0196529	0.0298004	0.0213426	0.0212771	0.0190953	0.0202582	0.0183766	0.0182269	0.0171459	0.0208132	0.0196117	0.0180872	0.0214949	0.0218039
D1ZT19	0.0230024	0.02561	0.025436	0.0257123	0.0270566	0.0211843	0.0231926	0.0271238	0.023858	0.0243539	0.0233598	0.0245578	0.0253889	0.0229823	0.0244169	0.0206268	0.0226998	0.0238715	0.0235841	0.0208889	0.0239435	0.0219925	0.0229311	0.0239952	0.0235402	0.024408	0.0221092	0.0380577	0.0210399	0.0213684	0.0198484	0.0200388	0.0217003	0.0244792	0.0236434	0.0251401	0.030038	0.0194431	0.0222892	0.0217315	0.0210485	0.0214426	0.019864	0.0213519	0.0180513	0.0195542	0.0230814	0.0176738	0.017714
D1ZT20	0.0223245	0.0260093	0.021233	0.027944	0.0254993	0.0224058	0.0238476	0.0207976	0.02088	0.0210996	0.0213452	0.0239364	0.0226544	0.0197454	0.0210852	0.0218416	0.019514	0.020855	0.0223119	0.0205768	0.0237656	0.0229876	0.0235437	0.0213995	0.0241998	0.0194225	0.0214041	0.0331965	0.0211716	0.0237022	0.0209389	0.0192407	0.022399	0.0213542	0.0233915	0.0225852	0.0322243	0.0206229	0.0246867	0.0181128	0.020492	0.0191431	0.0219622	0.0216416	0.0190706	0.01983	0.0202275	0.0185328	0.0232124
D1ZT21	0.0217797	0.0260648	0.0209666	0.0224596	0.0204232	0.0225919	0.0223314	0.019826	0.0198388	0.0222039	0.0204756	0.0223112	0.0210987	0.0204899	0.0205973	0.0228499	0.0193844	0.0234266	0.0212611	0.0201894	0.0221197	0.0217271	0.0202612	0.0191029	0.024708	0.018737	0.0197019	0.0328809	0.0215445	0.0218124	0.0213855	0.0220772	0.0229364	0.021437	0.0214341	0.0195019	0.033872	0.019337	0.025241	0.0197665	0.0190672	0.0144458	0.0231496	0.0155043	0.0171306	0.0188189	0.0149537	0.0214652	0.0211945
D1ZT22	0.0219492	0.0212955	0.0211119	0.0197531	0.0191155	0.0203118	0.0206938	0.0170583	0.0195813	0.0219102	0.0221048	0.0212237	0.0193121	0.0217738	0.02193	0.0224125	0.0181641	0.0194119	0.0203872	0.0210504	0.0215302	0.0202012	0.0194984	0.0210766	0.0180904	0.0195679	0.01806	0.0322075	0.0202501	0.0183629	0.0212297	0.0207938	0.0212167	0.0203007	0.0196609	0.0224558	0.0286914	0.0210477	0.0225422	0.0150875	0.0168856	0.0199489	0.0199792	0.0178755	0.0225669	0.0196691	0.019302	0.0195695	0.0197996
D1ZT23	0.0217918	0.0202972	0.0205911	0.0234805	0.0188302	0.0207771	0.0209364	0.020662	0.0186744	0.0181508	0.0191766	0.0210684	0.020017	0.0196806	0.02005	0.0211492	0.0207667	0.0185655	0.0200332	0.0195545	0.0206294	0.0183658	0.0202843	0.0211244	0.0184689	0.0183839	0.016942	0.0335543	0.0215445	0.0204577	0.0195991	0.0195319	0.0187339	0.018383	0.0198643	0.0177878	0.0262041	0.0195257	0.021253	0.0149708	0.0177427	0.0146128	0.0193452	0.0175429	0.0189391	0.0184628	0.016988	0.0160545	0.0212757
D1ZT24	0.021247	0.0202307	0.0208818	0.0203466	0.01801	0.0222662	0.0211305	0.0195097	0.019391	0.0210291	0.021114	0.0195268	0.0196889	0.0195511	0.0218586	0.021465	0.0174406	0.0188585	0.0204867	0.0205661	0.0211855	0.0194383	0.0217869	0.0225957	0.0213992	0.0197133	0.0206789	0.0324074	0.019932	0.0196038	0.0182696	0.018723	0.0197334	0.0179569	0.0206298	0.021119	0.0278676	0.0184049	0.0200482	0.0135798	0.0165628	0.0155857	0.02089	0.0164592	0.0178431	0.0191176	0.0161878	0.0164494	0.0225081
D2ZT1	0.0205448	0.0187888	0.0205669	0.0225309	0.0199358	0.0201838	0.019869	0.0176231	0.0178795	0.018797	0.0205416	0.018499	0.0202722	0.0207057	0.0185983	0.0181244	0.0184341	0.0167643	0.0206969	0.0194038	0.0202513	0.018609	0.0187124	0.0210526	0.0181985	0.0194329	0.0173751	0.0336069	0.0187692	0.020526	0.0178853	0.0179034	0.0190026	0.0186671	0.0203198	0.0169254	0.0253327	0.0202808	0.0205663	0.0182004	0.0174087	0.0157724	0.0179502	0.0167382	0.0170978	0.0173254	0.0164481	0.0156398	0.0188109
D2ZT2	0.0195521	0.0189219	0.0204215	0.0199905	0.0200309	0.0204746	0.0204148	0.019634	0.0188088	0.018703	0.0190225	0.0203394	0.0189475	0.0193785	0.0209305	0.0219995	0.0182829	0.0193359	0.0193584	0.0189625	0.0202847	0.0174923	0.0213014	0.021256	0.0197124	0.0200665	0.0185133	0.0318708	0.0212154	0.0202413	0.0179269	0.020384	0.0191101	0.0180043	0.019719	0.0191246	0.0274873	0.0183813	0.0216386	0.0146206	0.0171193	0.0168829	0.0203597	0.0189163	0.0188404	0.0197381	0.0188681	0.018049	0.0231853
D2ZT3	0.0212228	0.0202751	0.0210271	0.0217355	0.0197813	0.0223476	0.0208273	0.0200294	0.0196708	0.0204887	0.0196389	0.0208891	0.0211838	0.0202741	0.0189434	0.0191812	0.0181425	0.0174045	0.0186394	0.0198235	0.0197954	0.0205882	0.022908	0.020933	0.0205234	0.0199418	0.0201048	0.0320812	0.0197126	0.0205943	0.0181762	0.0185181	0.0201741	0.0185251	0.0181202	0.017389	0.0254753	0.0196201	0.0195904	0.0161479	0.0192342	0.0166372	0.0167743	0.0165558	0.0155853	0.0180147	0.0170459	0.0165679	0.0198944
D2ZT4	0.0213317	0.018689	0.0200218	0.0193139	0.0211246	0.0202303	0.0199539	0.0186286	0.0180587	0.0201245	0.0190004	0.0199331	0.019859	0.0190009	0.0203356	0.0199708	0.0166955	0.0173937	0.0206195	0.0193069	0.0216303	0.018985	0.021706	0.0214115	0.0201125	0.019381	0.017365	0.0319024	0.019921	0.018306	0.0187266	0.0182808	0.0176053	0.0208452	0.0189438	0.0177663	0.0291191	0.0206583	0.0194096	0.0142607	0.0186888	0.0166274	0.0156675	0.0162124	0.015947	0.0174517	0.0171905	0.0170024	0.0192308
D2ZT5	0.019322	0.018445	0.0202156	0.0219492	0.0191988	0.0203467	0.0188743	0.0199277	0.0199619	0.0179041	0.0189344	0.0197777	0.0196767	0.020123	0.0181223	0.0197036	0.0187581	0.0195421	0.0194801	0.0203724	0.0198287	0.0184542	0.0189898	0.0203349	0.0182418	0.0184566	0.0182917	0.0293245	0.018473	0.0196038	0.0158912	0.0185936	0.0203246	0.018383	0.0190698	0.0169254	0.0257288	0.017697	0.0198434	0.0132198	0.017854	0.016136	0.0196564	0.016706	0.0149605	0.01821	0.016506	0.0145537	0.02026
D2ZT6	0.021477	0.0180901	0.0191255	0.0217711	0.021077	0.0228478	0.0177705	0.0172277	0.0192902	0.0172932	0.0174483	0.0207218	0.0194579	0.0187203	0.0206568	0.0212949	0.0165551	0.0192383	0.0184956	0.018941	0.0203959	0.0184542	0.0206773	0.0206459	0.0187824	0.0189551	0.0181809	0.0317235	0.0206889	0.0201047	0.0168259	0.0165552	0.0194218	0.0176018	0.0180426	0.0164942	0.0265684	0.0192898	0.0198072	0.0169163	0.0179653	0.0161458	0.0192991	0.016427	0.0167251	0.0170496	0.015725	0.0171307	0.0195829
D2ZT7	0.0195884	0.0220719	0.0198522	0.0195275	0.0209819	0.0195556	0.0215066	0.0177248	0.01882	0.0201833	0.0206517	0.0190846	0.0190933	0.019713	0.0180985	0.0180879	0.0174298	0.0168945	0.0206527	0.0186182	0.0207407	0.0183658	0.0188627	0.0201077	0.0194312	0.0172933	0.018745	0.0298506	0.0189557	0.0176457	0.0178022	0.0195211	0.0180567	0.0178149	0.0169283	0.0170548	0.0271071	0.0187588	0.0199157	0.0157393	0.017776	0.0170794	0.0174429	0.0184871	0.016747	0.0186236	0.0175376	0.015156	0.019312
D2ZT8	0.0187651	0.0186003	0.0196463	0.0197412	0.0192107	0.020335	0.0188865	0.0197695	0.0177452	0.0193492	0.0180427	0.0207935	0.0189718	0.0195619	0.0184317	0.021465	0.0173974	0.0175564	0.0187058	0.0174989	0.0224422	0.0164971	0.0207813	0.0204545	0.0176038	0.0193187	0.0167707	0.0289668	0.0198991	0.0187955	0.0164001	0.0193701	0.0172077	0.0187145	0.0200872	0.0151466	0.0236534	0.0157975	0.0164096	0.0143872	0.018789	0.0151631	0.0165898	0.0165558	0.0172074	0.0180492	0.0184825	0.0177824	0.0214924
D2ZT9	0.0224092	0.0182564	0.0193677	0.0205603	0.0182596	0.0207887	0.0188016	0.0171939	0.0200851	0.0174812	0.0203655	0.0204111	0.0196159	0.0189469	0.019336	0.0189383	0.0193737	0.0181098	0.019281	0.0193823	0.0210187	0.0203008	0.0238211	0.0197488	0.0197772	0.0203781	0.0180802	0.0296822	0.0183304	0.018306	0.0170025	0.0189064	0.0182287	0.0189039	0.0185368	0.0161492	0.0267427	0.021142	0.0200361	0.015214	0.0173419	0.016136	0.0197948	0.0185086	0.0155524	0.0188764	0.0163903	0.0169727	0.0224269
D2ZT10	0.0211017	0.0203083	0.0199249	0.02132	0.0213861	0.0237087	0.0213974	0.0199503	0.0200851	0.020007	0.0192316	0.0198255	0.0208799	0.0205114	0.0197049	0.0211978	0.0183045	0.0211914	0.0182633	0.0201033	0.0204293	0.0189186	0.0211627	0.0235766	0.0200584	0.0189655	0.0185637	0.0291667	0.0206889	0.0197746	0.0180204	0.0183887	0.0186586	0.0192472	0.0189922	0.0180142	0.0252535	0.0205286	0.0224458	0.0159825	0.0181322	0.0179442	0.0186419	0.0180472	0.0181719	0.0196232	0.0163324	0.0162915	0.0222373
D2ZT11	0.0216586	0.0206078	0.0216933	0.0205366	0.0232644	0.0226384	0.0227438	0.0225147	0.0204657	0.0212054	0.0196389	0.0233509	0.0211108	0.0212344	0.0205735	0.0204082	0.0195248	0.0190213	0.0192257	0.0220512	0.0214079	0.0186201	0.0231969	0.0220813	0.0200476	0.0215829	0.0201551	0.0311448	0.0203269	0.0205715	0.0187682	0.021236	0.0219046	0.0207268	0.0220736	0.0218197	0.028628	0.0208707	0.0219518	0.016537	0.0202026	0.0198998	0.0225963	0.018176	0.0191802	0.0191062	0.0204011	0.0170616	0.0208694
D2ZT12	0.0228935	0.0223159	0.0230741	0.0234212	0.0253923	0.0242555	0.0233018	0.0248192	0.0218988	0.0234023	0.0231836	0.0236855	0.0245017	0.023565	0.0228463	0.0225583	0.0216199	0.020128	0.0236836	0.0200065	0.0218083	0.0234852	0.023301	0.0228349	0.0236808	0.021801	0.0235898	0.0318708	0.0233436	0.0200592	0.0223307	0.0233283	0.0212812	0.0235795	0.0216957	0.0190168	0.0277725	0.0213898	0.024759	0.0183658	0.0188446	0.0205582	0.0202559	0.0202361	0.02032	0.0210018	0.0191573	0.0176442	0.0232124
D2ZT13	0.0304722	0.025488	0.0247699	0.0256529	0.0293985	0.0259307	0.0270621	0.0258586	0.0264219	0.0244713	0.0258697	0.0267806	0.0282693	0.0247626	0.0292837	0.0260933	0.0255508	0.0277452	0.0273119	0.0248278	0.0246552	0.0235626	0.0280629	0.0258971	0.0255623	0.0232239	0.023882	0.0369529	0.0250548	0.0247154	0.0234317	0.0265207	0.0249033	0.0246922	0.0242636	0.0245688	0.0322719	0.0254601	0.026988	0.0227529	0.0237979	0.0226612	0.0243486	0.0222318	0.0240684	0.0228056	0.0227054	0.0234103	0.0281284
D2ZT14	0.0277482	0.0239574	0.0246124	0.0257835	0.027544	0.0256166	0.0247574	0.0249774	0.025	0.0253407	0.0259577	0.0235899	0.0265921	0.0236189	0.0242861	0.0250607	0.0231965	0.0238281	0.0278982	0.023687	0.0251557	0.0228218	0.0251271	0.0245813	0.0230536	0.0238887	0.0204774	0.0357428	0.0258118	0.0230874	0.0212609	0.0247627	0.0223345	0.0231889	0.0219864	0.023674	0.0326204	0.0237494	0.027759	0.0221012	0.0264804	0.0193888	0.022481	0.0227146	0.0222381	0.0194508	0.0189067	0.022966	0.0274783
D2ZT15	0.0265254	0.021972	0.0241764	0.0232669	0.0260342	0.0238599	0.0222101	0.0210687	0.0227609	0.0243304	0.0244716	0.0234943	0.0241128	0.0223025	0.0231794	0.0224611	0.0224622	0.0235894	0.0252102	0.0238485	0.0252447	0.0203892	0.0234512	0.0238995	0.0236267	0.0232239	0.0209307	0.0347959	0.0258337	0.0210155	0.0206793	0.0222821	0.0232158	0.0237334	0.021095	0.0221647	0.0298796	0.0249292	0.0233012	0.0201556	0.0218611	0.0205287	0.0199908	0.0229077	0.0209448	0.0202206	0.0187524	0.0234005	0.0239437
D2ZT16	0.025	0.0227484	0.0227955	0.0237773	0.0231217	0.0223592	0.0226346	0.0214867	0.0222794	0.0240367	0.0214443	0.0230641	0.0229339	0.0215041	0.0210138	0.0225948	0.0193629	0.020128	0.021792	0.0221804	0.0252558	0.0226448	0.0229196	0.0241388	0.0230104	0.0226111	0.0195709	0.0325652	0.0241334	0.0209813	0.020752	0.0221527	0.0231191	0.0241477	0.0209109	0.019254	0.0328105	0.021673	0.0225904	0.0164494	0.019301	0.0171384	0.02089	0.0202253	0.0215914	0.0199334	0.0182029	0.0228377	0.0246885
D2ZT17	0.0254237	0.022449	0.0230015	0.0226021	0.023514	0.0234295	0.0209607	0.0219724	0.0217085	0.02164	0.0222919	0.0220483	0.0228367	0.0204359	0.0241552	0.0230078	0.022203	0.0224284	0.02375	0.0218037	0.0239546	0.0209531	0.0222723	0.0221531	0.0217885	0.0209078	0.0191479	0.0311763	0.0241005	0.0194558	0.0210116	0.0212144	0.0221195	0.0238991	0.0207655	0.0213346	0.0297053	0.0225224	0.0234096	0.0179961	0.018878	0.0168829	0.0203366	0.0194099	0.0198049	0.0189683	0.0178172	0.0200138	0.0234967
D2ZT18	0.024092	0.0245563	0.0242611	0.0266144	0.0283642	0.0250931	0.0249636	0.0212155	0.0228616	0.0277608	0.0227103	0.0224785	0.0256563	0.0225507	0.025821	0.0237366	0.0212635	0.0210503	0.0232965	0.0219221	0.0224978	0.0216165	0.0232894	0.0249522	0.0225022	0.0210428	0.0199033	0.0305029	0.0238482	0.0210155	0.0220191	0.0193917	0.0231513	0.0242069	0.0213081	0.020235	0.0304975	0.0236904	0.0255783	0.019251	0.0199688	0.0192708	0.0218238	0.0203863	0.0206817	0.0205423	0.0182221	0.0188092	0.0240926
D2ZT19	0.0228935	0.0255878	0.0245034	0.0245489	0.0246434	0.0215449	0.0233503	0.023362	0.0235781	0.0220395	0.0246037	0.0259441	0.0242951	0.0212667	0.0252142	0.0198372	0.0238337	0.0207248	0.0214049	0.0211472	0.0230205	0.0219593	0.0315418	0.025933	0.0263408	0.0230577	0.0204674	0.0302715	0.0229925	0.0207081	0.0195887	0.0170513	0.0228719	0.02442	0.0218895	0.0239219	0.0304183	0.020269	0.0232651	0.0202918	0.0200579	0.0173939	0.0213858	0.0221674	0.0214818	0.0199334	0.018897	0.0177231	0.0234832
D2ZT20	0.0220339	0.0258651	0.0233648	0.0259378	0.0216952	0.0207887	0.0278263	0.0229892	0.0212047	0.0230498	0.0221378	0.0233389	0.0221804	0.0227773	0.0216683	0.0232993	0.0197624	0.0220052	0.0251549	0.0202325	0.0246552	0.0206767	0.0236824	0.0220335	0.0251298	0.0207312	0.0189968	0.0313552	0.0235301	0.02352	0.0202742	0.0191329	0.0212597	0.0200047	0.0198643	0.0199871	0.0298321	0.0229118	0.0228434	0.0215759	0.0222507	0.0206073	0.0227461	0.0208691	0.0172512	0.0204504	0.0203914	0.0182366	0.0244041
D2ZT21	0.0212107	0.0261202	0.0214874	0.0235518	0.0220518	0.0231736	0.0221616	0.0227293	0.0218652	0.0203947	0.0206297	0.0228967	0.0214998	0.0213854	0.0214422	0.0212099	0.0212095	0.0186523	0.0203872	0.0211365	0.0240992	0.0210969	0.0218331	0.0211005	0.0199286	0.0201288	0.0220286	0.0272517	0.0222795	0.0204804	0.0207	0.0152179	0.0218186	0.0205137	0.0197384	0.0177771	0.0292142	0.0205286	0.0230843	0.0171012	0.0194234	0.0175904	0.022481	0.0181438	0.0194323	0.0228631	0.0171519	0.0207148	0.0216278
D2ZT22	0.0212228	0.0226154	0.020155	0.0216999	0.0196505	0.0208469	0.0229985	0.0201649	0.0198164	0.0218515	0.0205856	0.0227533	0.0216334	0.0216875	0.0199191	0.0204932	0.0181749	0.0190647	0.0177323	0.0187473	0.0221975	0.0215944	0.0232663	0.0215789	0.0202422	0.0197964	0.0188457	0.0273779	0.0201294	0.0197974	0.0191629	0.0204163	0.0204858	0.0190933	0.0205329	0.0210651	0.0263942	0.0190302	0.0214337	0.0187062	0.01752	0.0155267	0.0199216	0.0182725	0.0188075	0.0181411	0.0190995	0.0183847	0.023253
D2ZT23	0.0217191	0.0209849	0.0198886	0.022792	0.0195078	0.0213006	0.0199418	0.0199277	0.0190775	0.0207354	0.019683	0.021642	0.0206733	0.0205114	0.0195621	0.0197765	0.0187149	0.0187066	0.0214602	0.0203831	0.0214635	0.0193609	0.0211627	0.0212679	0.0180688	0.0200145	0.0178485	0.026452	0.0203708	0.0170993	0.0185397	0.0151531	0.0180782	0.0181345	0.0192151	0.0172704	0.026315	0.0178386	0.0210723	0.0143191	0.0182769	0.0160574	0.0180655	0.0168884	0.0171964	0.0188994	0.0182029	0.017575	0.020734
D2ZT24	0.0202179	0.0208185	0.0227471	0.0226021	0.0224441	0.0212308	0.0201359	0.0188771	0.0194133	0.0188205	0.0212572	0.0211162	0.0225328	0.0195943	0.0205259	0.0202624	0.0175162	0.0173828	0.0182301	0.0183491	0.021875	0.0173264	0.020527	0.0202273	0.017593	0.0199211	0.0184629	0.0266309	0.0192519	0.0192964	0.0164416	0.0166307	0.0187339	0.0195904	0.0189535	0.017238	0.024794	0.0209179	0.0191566	0.0148054	0.0175089	0.01307	0.0163477	0.0186266	0.0161881	0.0178883	0.015243	0.0170912	0.0217904
D3ZT1	0.0193947	0.0189885	0.0208333	0.0212132	0.0190323	0.0200209	0.02164	0.0190014	0.0197268	0.0193727	0.018417	0.0207696	0.0193607	0.0206517	0.020169	0.0189383	0.0166847	0.0182183	0.0187058	0.0204369	0.0216637	0.0189407	0.022908	0.0198565	0.0191501	0.0191732	0.019309	0.0270202	0.0189667	0.0169171	0.0164936	0.0150453	0.0174441	0.0183594	0.0192054	0.0152868	0.0272972	0.0200684	0.0191446	0.0212354	0.0178428	0.0155857	0.0192529	0.0183691	0.015673	0.0169922	0.0173351	0.016252	0.0208559
[truncated: 3 more columns]

## Sheet: RER
Respiratory Exchange Ratio
Date	Box 1	Box 2	Box 3	Box 4	Box 5	Box 6	Box 7	Box 8	Box 9	Box 10	Box 11	Box 12	Box 13	Box 14	Box 15	Box 16	Box 17	Box 18	Box 19	Box 20	Box 21	Box 22	Box 23	Box 24	Box 25	Box 26	Box 27	Box 28	Box 29	Box 30	Box 31	Box 32	Box 33	Box 34	Box 35	Box 36	Box 37	Box 38	Box 39	Box 40	Box 41	Box 42	Box 43	Box 44	Box 45	Box 46	Box 47	Box 48	Box 49
D1ZT8	0.81625	0.8855	0.896	0.8085	0.93625	0.958	0.88325	0.888	0.965	0.93175	0.93525	0.9935	0.95325	0.9995	0.89125	0.93675	0.92875	0.9685	0.89	0.87025	1.026	0.8785	0.946	0.77	0.93075	0.88375	0.87975	1.016	0.7965	0.86625	0.92725	0.90775	0.84325	0.87575	0.95325	0.88425	0.856	0.91	0.85125	0.906	0.797	0.8655	0.85725	0.799	0.812	0.91225	0.82475	0.8715	0.8985
D1ZT9	0.89975	0.9435	0.90075	0.81225	0.96375	0.993	0.94625	0.92225	0.92225	0.8645	0.92775	0.9795	0.94825	1.027	0.874	0.90625	0.894	0.91475	0.93125	0.93875	0.9595	0.842	0.9825	0.86925	0.922	0.93875	0.88425	1.05075	0.836	0.91775	0.99375	0.931	0.89775	0.937	1.019	0.8735	0.82475	0.9275	0.8325	0.85925	0.8155	0.8395	0.86075	0.77775	0.82775	0.835	0.79975	0.7875	0.92675
D1ZT10	0.95575	0.9615	0.9065	0.886	0.9935	1.028	0.9475	0.95225	0.9865	0.9465	0.8845	1.0085	0.98275	1.03375	0.9285	0.938	0.92925	0.95175	0.93825	0.9975	0.9235	0.86775	0.96775	0.8615	0.9305	0.95875	0.93825	1.053	0.85625	0.9195	0.99	0.94475	0.9505	0.97875	1.031	0.88525	0.80225	0.95925	0.92525	0.85575	0.8205	0.8875	0.84075	0.782	0.85875	0.88275	0.77525	0.787	0.96375
D1ZT11	0.9625	0.9485	0.95875	0.91075	1.02275	1.055	0.988	0.97225	1.01075	1.001	0.9645	1.02925	0.96825	1.035	0.944	0.999	0.98175	0.9435	0.97775	1.03275	0.943	0.9275	0.9565	0.94275	0.98625	0.96925	0.953	1.07575	0.93425	0.94	1.011	0.9885	0.9595	1.011	1.039	0.916	0.89875	0.9855	0.91425	0.90775	0.91475	0.93875	0.87075	0.7725	0.95725	0.93125	0.889	0.825	0.93875
D1ZT12	0.99925	0.971	1.00625	0.944	1.045	1.055	1.01525	1.02775	1.064	1.0065	1.009	1.0425	1.05375	1.06175	0.9845	1.0465	1.01925	1.02325	1.0315	1.07875	0.91925	0.975	0.9765	0.9785	1.0205	1.00375	1.0145	1.09175	0.968	0.98025	1.01625	1.024	1.01375	1.042	1.06575	1.00075	0.905	0.99475	0.96675	0.935	0.96	0.94125	0.9515	0.79725	0.96575	0.9825	0.95025	0.87475	0.9855
D1ZT13	1.05225	0.997	1.03925	0.998	1.0415	1.05825	1.035	1.0365	1.08225	1.05975	1.0615	1.0595	1.05925	1.0645	1.0165	1.03525	1.03725	1.04125	1.05375	1.0695	0.98975	0.989	0.98725	1.014	1.0265	1.0045	1.0065	1.129	1.014	0.99675	1.0225	1.042	1.01	1.041	1.045	1.008	0.944	1.029	1.01575	0.96175	0.94125	0.93775	0.99525	0.9145	0.993	0.99825	0.96875	0.94225	0.9925
D1ZT14	1.0415	0.99225	1.108	1.151	1.036	1.04725	1.1045	1.20475	1.0475	1.0595	1.121	1.209	0.99625	1.00125	0.96975	1.09875	1.03625	1.07025	1.06475	1.06425	1.03275	1.018	0.97125	1.024	1.02525	0.99675	0.999	1.13475	1.02	1.0075	1.02375	1.041	1.0115	1.0645	1.0655	1.00825	0.981	1.01075	1.0115	0.977	0.9595	0.96725	0.99425	0.946	0.98775	0.9995	0.96	0.955	0.97575
D1ZT15	1.17975	1.00225	1.06	1.00725	1.2505	1.0855	1.04	1.058	1.07025	1.031	0.98275	0.89725	1.06375	0.96075	0.93075	0.9425	1.05275	1.06225	1.0535	1.088	1.0245	1.0185	0.981	1.01125	1.0395	1.00075	1.00125	1.15225	1.017	1.011	1.03	1.025	1.01825	1.062	1.04625	0.9915	0.98025	1.0035	0.98725	0.98075	0.9575	0.9965	1.00625	0.94025	1.02225	0.99775	0.9955	0.96775	0.989
D1ZT16	1.02275	0.84975	1.04525	1.0055	1.04175	0.94875	0.9565	0.96475	1.0705	1.076	1.0635	0.99875	1.05025	1.0005	0.98575	0.96725	1.077	1.056	1.07325	1.083	1.04625	1.00375	0.996	1.0365	1.03225	1.01575	0.99825	1.18025	0.99725	1	1.041	1.03825	0.989	1.059	1.04825	0.9985	1.00225	0.98475	0.986	0.963	0.888	0.994	1.00725	0.943	0.9965	1.01625	0.986	0.967	0.99225
D1ZT17	0.98425	0.9	1.01075	1.02425	1.051	0.94825	0.991	0.9635	1.044	1.0835	1.03975	1.013	1.049	1.01	0.9815	0.98575	1.056	1.03075	1.0815	1.08725	1.0585	1.0095	1.0015	1.0395	1.05575	1.0005	1.021	1.1845	0.9325	0.9895	1.033	1.0255	1.01375	1.05475	1.06075	0.98275	0.97075	1.00825	1	0.97775	0.93425	0.97075	1.0205	0.95825	1.01125	1.0185	1.009	1.01475	0.9675
D1ZT18	1.00275	0.964	1.0285	1.00925	1.05925	0.94275	0.9935	0.95925	1.07	1.10775	1.0265	1.046	1.04775	0.9865	1.0155	0.97175	1.0475	1.041	1.07525	1.105	1.06675	1.0215	0.9975	1.029	1.0405	0.99575	1.01675	1.20675	1.0265	1.025	1.06	1.0335	1.013	1.075	1.04675	1.00125	0.953	1.0085	1.01475	0.98325	0.9785	0.99	1.0055	0.9725	0.99725	1.01225	1.00325	0.99975	0.99725
D1ZT19	0.92175	1.00425	1.00725	1.0415	1.02825	0.928	0.957	0.98875	1.0245	1.056	1.0395	1.045	1.062	0.98425	1.01625	0.924	1.046	1.04175	1.068	1.09175	1.06925	1.04025	1.01	1.043	1.065	1.003	1.0415	1.21025	0.982	1.0135	1.06175	1.02475	1.04775	1.07125	1.07525	0.9975	0.991	0.996	1.02025	0.99675	0.963	0.99775	1.01025	0.9915	0.9975	1.00825	1.01875	0.987	1.01425
D1ZT20	0.95275	1.01325	0.95375	1.02625	1.02125	0.95675	0.9305	0.9135	0.9975	1.02675	0.9825	1.0375	1.013	0.982	0.98275	0.91	1.04225	1.0415	1.07225	1.0725	1.04825	1.0145	0.97925	1.027	1.05925	0.91875	1.03375	1.20875	0.99425	1.01775	1.053	1.04225	1.03125	1.0615	1.06025	0.99075	1.005	1.02275	1.01775	0.9895	0.97825	0.98	1.03025	0.96525	1.011	1.0155	0.9965	0.97675	0.98875
D1ZT21	0.934	1.017	0.8835	0.96	0.93	0.89175	0.876	0.87125	0.944	0.975	0.90275	0.945	1.0155	1.00225	0.926	0.90325	1.03125	1.03225	1.074	1.07675	1.05675	1.00625	0.9915	1.03625	1.04125	0.94825	1.00725	1.202	0.96425	1.026	1.037	1.034	1.0145	1.059	0.94625	0.97625	1.00725	1.0115	1.01225	0.98	0.95875	0.92025	1.004	0.96975	1.466	1.426	1.39625	0.97725	0.991
D1ZT22	0.90925	0.9215	0.855	0.8535	0.88475	0.89	0.8465	0.822	0.9215	0.90925	0.90075	0.892	0.956	0.998	0.8995	0.90975	1.00925	0.9675	1.064	1.08325	1.056	0.99325	1.00775	1.0385	1.027	0.958	1.01825	1.208	0.94025	1.013	1.03375	1.028	0.99675	1.029	0.9545	0.98225	0.96375	1.00475	0.9755	0.88875	0.935	0.9515	0.97075	0.967	0.99675	1.021	1.0525	1.01325	0.98
D1ZT23	0.88275	0.91025	0.84175	0.89075	0.85125	0.91175	0.864	0.83425	0.8655	0.904	0.91	0.926	0.91825	0.954	0.89025	0.92675	1.026	0.9705	1.0575	1.076	1.0285	0.9915	1.0145	1.035	0.995	0.978	1.008	1.18875	0.903	0.9875	0.98825	1.0175	0.887	0.985	0.98675	0.927	0.9445	1.02	0.97525	0.843	0.9395	0.88775	0.98925	0.976	0.9805	1.021	1.004	0.91775	0.98125
D1ZT24	0.8435	0.97675	0.864	0.7975	0.785	0.8685	0.84825	0.839	0.88975	0.88675	0.92575	0.864	0.9465	0.95475	0.89525	0.89525	0.92825	0.9255	1.01875	1.06275	1.0185	0.9875	0.99275	1.01975	0.97725	0.95775	0.99025	1.1955	0.87625	0.966	0.9905	1.00625	0.85725	0.93225	0.95175	0.9105	0.90125	0.99075	0.8785	0.7825	0.91025	0.9205	0.9845	0.97625	0.96575	1.01025	1.00925	0.8865	0.9965
D2ZT1	0.8175	0.9205	0.8465	0.91425	0.85175	0.885	0.844	0.827	0.9025	0.908	0.92525	0.8425	0.908	0.97675	0.83675	0.86375	0.9805	0.89625	1.01625	1.056	1.00125	0.96325	0.9955	0.966	0.93925	0.98225	0.92675	1.16925	0.85575	0.975	0.94375	0.9725	0.86525	0.91725	0.91325	0.8175	0.84025	0.94225	0.85275	0.8585	0.89375	0.9195	0.935	0.9715	0.9795	0.9945	1.00175	0.84325	1
D2ZT2	0.81725	0.96625	0.863	0.822	0.82525	0.86725	0.82925	0.879	0.929	0.95475	0.9605	0.90375	0.9525	0.999	0.87325	0.89825	0.9795	0.9225	0.93675	1.03275	1.00675	0.86175	1.0265	0.99825	0.94725	0.954	0.9155	1.15325	0.89525	0.97775	0.922	0.9785	0.85	0.8865	0.95575	0.87475	0.883	0.8725	0.8545	0.7745	0.85175	0.8825	0.90925	0.97375	0.99525	1.01175	1.0015	0.91075	0.9745
D2ZT3	0.83975	0.97225	0.89	0.87025	0.858	0.88025	0.85525	0.84925	0.89175	0.99225	0.921	0.8905	0.964	0.96975	0.81725	0.8015	0.9605	0.9485	0.951	1.032	1.069	0.93225	1.0175	0.95725	0.9415	0.9335	0.9035	1.13775	0.8725	0.99775	0.93925	0.93775	0.8875	0.832	0.91825	0.83025	0.7945	0.8675	0.80775	0.7785	0.85175	0.85125	0.83175	0.9495	0.931	1.0145	0.9965	0.9115	0.98175
D2ZT4	0.80175	0.937	0.888	0.8025	0.84225	0.82275	0.80775	0.84625	0.9555	0.92	0.8595	0.907	0.93075	0.9675	0.86675	0.8565	0.96275	0.97225	0.99375	1.007	1.0205	0.92425	1.0035	0.993	0.938	0.9035	0.8925	1.12175	0.93225	0.976	0.88625	0.892	0.824	0.91475	0.84125	0.837	0.8485	0.8975	0.8105	0.7565	0.82775	0.85475	0.78975	0.96075	1.247	1.02275	0.94225	0.88975	0.96075
D2ZT5	0.781	0.93875	0.8445	0.8635	0.822	0.79625	0.77025	0.88825	0.91025	0.8905	0.8195	0.9145	0.918	0.96975	0.8005	0.836	0.966	0.94975	0.94225	1.0355	0.98075	0.8875	1.0145	0.942	0.98275	0.9235	0.94725	1.08575	0.87225	0.9675	0.846	0.958	0.926	0.89075	0.9155	0.8505	0.87775	0.87625	0.81475	0.76275	0.82	0.883	0.8565	0.93475	0.886	0.97275	0.9065	0.84125	0.9825
D2ZT6	0.8555	0.89625	0.87275	0.89725	0.82625	0.8835	0.77025	0.862	0.89625	0.8395	0.80875	0.96675	0.90725	0.86025	0.862	0.86775	0.8755	0.92675	0.9335	1.0055	0.99125	0.895	1.02125	0.93225	0.92725	0.90825	0.88025	1.09725	0.88275	0.92175	0.83525	0.90775	0.87675	0.8885	0.8625	0.808	0.837	0.891	0.8245	0.82425	0.79425	0.83475	0.823	0.89175	0.86	0.93375	0.8915	0.90975	0.9895
D2ZT7	0.832	0.956	0.838	0.8375	0.8505	0.79675	0.80625	0.82075	0.94975	0.91	0.88775	0.9065	0.84875	0.89625	0.823	0.83525	0.94125	0.88125	0.947	1.006	1.012	0.9005	0.98325	0.9115	0.945	0.8825	0.891	1.08525	0.84675	0.90825	0.911	0.96625	0.934	0.92575	0.84575	0.83175	0.84675	0.8645	0.8295	0.801	0.8275	0.81725	0.9075	0.9125	0.9015	0.97725	0.93825	0.91125	0.996
D2ZT8	0.831	0.886	0.829	0.87575	0.837	0.84525	0.8085	0.8555	0.89775	0.914	0.855	0.9975	0.872	0.8645	0.90125	0.871	0.96825	0.8985	0.869	0.9935	0.96975	0.8385	1.01225	0.9395	0.86425	0.9255	0.89675	1.05775	0.883	0.934	0.85425	0.933	0.8665	0.93	0.984	0.8115	0.81175	0.8825	0.7825	0.8165	0.84675	0.8135	0.8415	0.89775	0.90725	0.98625	0.9305	0.892	1.01225
D2ZT9	0.87525	0.8495	0.8495	0.85675	0.87475	0.91	0.8905	0.85	0.931	0.8865	0.8675	1.0195	0.93175	0.914	0.969	0.87725	1.01225	0.969	0.9655	0.9555	0.98125	0.9615	1.01375	0.98925	0.9385	0.9555	0.93775	1.076	0.866	0.967	0.904	0.88925	0.85825	0.9835	0.89975	0.91075	0.90725	1.0225	0.996	0.88125	0.92175	0.9755	0.933	0.90125	0.9085	0.9745	0.8615	0.93325	1.01675
D2ZT10	0.91025	0.90525	0.89125	0.8885	0.905	0.9755	0.9475	0.90025	0.9535	0.9845	0.88925	1.001	0.98975	0.932	0.992	0.91875	1.0245	1.01575	0.93425	1.01875	1.0295	1.0085	1.03275	0.986	0.94125	0.9545	0.957	1.059	0.92925	0.96225	0.97825	0.93725	0.88175	1.0265	0.9925	1.00825	0.99425	1.035	1.0595	1.0065	1.06775	1.021	1.01325	0.966	0.89175	0.997	0.88825	0.937	1.00425
D2ZT11	0.95175	0.9305	0.94025	0.91575	0.965	0.9975	0.992	0.97075	0.96125	0.96425	0.941	1.02325	0.99575	0.9885	0.9895	0.94275	1.0485	1.01625	0.9935	1.07	1.029	0.9955	1.0435	1.027	0.9785	0.98825	0.99	1.07225	0.97325	0.958	0.981	0.96425	0.94575	1.0435	0.9915	0.9625	0.94525	1.00375	0.9975	0.9495	0.972	0.963	0.9515	0.95675	0.92575	1.012	0.95975	0.9775	1.03975
D2ZT12	0.99275	0.97975	0.981	1.006	0.9915	1.04175	1.00775	1.0115	1.0165	0.99875	0.962	1.0215	1.03825	1.002	1.0115	0.9685	1.06125	1.03425	1.034	1.07725	1.03975	1.00925	1.04425	1.0305	1.02975	1.0075	1.01575	1.071	0.9605	1.00225	1	1.02375	0.97425	1.06125	1.012	0.9655	0.93875	0.98175	0.99975	0.9865	0.9385	1.01475	0.98875	0.968	0.99575	1.02825	0.98525	0.987	1.01675
D2ZT13	1.019	1.0225	1.03125	1.0245	1.03075	1.0325	1.02325	0.981	1.056	1.05775	1.0215	1.04275	1.0625	1.0275	1.03	1.0055	1.0475	1.04425	1.05225	1.0795	1.06625	1.03025	1.0485	1.044	1.03375	1.0215	1.004	1.10375	1.0145	1.0265	1.03875	1.069	1.02	1.06475	1.06275	0.99475	0.973	1.00725	0.97725	0.98325	0.943	0.9895	0.985	1.00125	1.0245	1.047	0.99575	1.0045	1.04025
D2ZT14	1.01675	1.01075	1.0205	1.007	1.04425	1.00225	1.00025	0.9765	1.059	1.07925	1.055	0.99725	1.0605	1.058	1.03375	0.9795	1.02925	1.034	1.054	1.062	1.05725	1.03625	1.04675	1.0475	1.0185	1.02225	1.0085	1.0925	1.01975	1.002	1.0195	1.02075	0.99825	1.0605	0.977	0.99425	0.982	1.002	0.98025	0.98825	0.954	0.9575	0.96525	0.9735	1.198	1.35575	1.20575	1.02725	1.02575
D2ZT15	1.003	0.95875	1.00675	0.95825	1.0345	0.95875	0.989	0.91	1.02275	1.0655	1.0535	0.93975	1.0375	0.9585	1.029	0.94125	1.011	1.023	1.048	1.06175	1.0685	1.00675	1.02025	1.01775	1.0415	1.026	1.01975	1.08825	1.01325	0.98975	0.987	1.04325	1.02225	1.068	0.93775	0.97925	0.9565	1.00025	0.93675	0.9495	0.93025	0.95225	0.95	0.993	0.993	1.00875	0.95625	0.99375	1.01125
D2ZT16	0.96925	0.91775	0.9615	0.9585	0.948	0.91725	0.986	0.9225	0.91675	1.0575	1.01175	0.9825	1.04525	0.96	0.944	0.93425	0.95575	0.944	1.03075	1.06525	1.049	1.02725	1.02975	1.0275	1.03425	0.97075	1.01775	1.09275	0.96575	0.981	0.98975	1.0315	1.0125	1.06825	0.96125	0.9255	0.97075	0.9585	0.95175	0.91	0.88425	0.8905	0.973	0.982	1.01475	1.00575	0.979	1.0215	1.02625
D2ZT17	0.90925	0.8955	0.9655	0.998	0.989	0.9115	0.9165	0.8975	0.9365	1.052	0.989	0.96725	1.03	0.90325	0.98625	0.93925	0.99675	0.9695	1.02525	1.04675	1.01975	1.02275	1.03275	0.99375	1.062	0.8695	1.05	1.06825	0.93325	0.969	0.97925	1.00775	0.99525	1.06325	0.94675	0.9475	0.91375	0.96775	0.97375	0.93175	0.8875	0.9005	0.9265	0.9795	1.01875	0.99875	0.9725	0.98125	1.00475
D2ZT18	0.9525	0.94475	0.8945	0.985	0.96675	0.8905	0.963	0.85625	0.95175	1.05775	0.998	0.99125	1.04475	0.956	1.0385	0.98425	1.00575	0.97875	1.009	1.037	0.897	1.00825	1.0395	0.99975	1.0525	0.91	1.012	1.0795	0.955	1.01425	1.00175	0.99175	1.01225	1.08875	0.9505	0.94825	0.902	0.99675	0.9995	0.942	0.93425	0.91225	0.9445	0.991	1.00325	0.992	0.974	0.96525	1.0295
D2ZT19	0.96	1.0005	0.92925	1.0155	0.935	0.8505	0.953	0.91975	0.94775	0.9785	1.0295	1.0135	1.0165	0.9745	1.01875	0.9375	1.0505	1.03875	1.04525	1.02375	0.91775	1.01075	1.05925	0.955	1.06025	0.90975	1.036	1.06775	0.94525	0.9975	0.9775	0.9105	1.01375	1.05325	0.93625	0.9615	0.93225	0.97375	0.97225	0.9505	0.934	0.924	0.9445	1	1.01325	1.01	0.99	0.97625	1.0335
D2ZT20	0.96225	1.00225	0.90475	1.00125	0.9015	0.8815	0.957	0.916	0.902	0.988	0.96875	0.96675	0.95725	1.013	0.97975	0.94925	0.99775	1.02575	1.035	0.9865	0.97475	1.0185	1.022	0.868	1.03625	0.87425	1.02175	1.053	0.96175	1.001	0.9595	0.892	1.0005	1.02425	0.89475	0.96925	0.96675	0.97925	0.98525	0.96925	0.946	0.9715	0.9815	0.9645	1.3315	1.0255	1.01275	0.98025	1.01925
D2ZT21	0.9265	0.99625	0.817	0.91875	0.9115	0.8845	0.863	0.8555	0.8655	0.90075	0.96	0.9535	0.915	0.928	0.874	0.8645	0.96675	0.9545	0.97625	0.98025	0.951	1.00925	1.00525	0.876	0.9905	0.8985	1.01	1.041	0.91275	0.96725	1.01075	0.87025	0.9895	1.055	0.95525	0.92925	0.96825	0.94625	0.986	0.95775	0.94	0.957	0.97975	0.95875	0.99375	0.994	1.00325	0.98525	1.004
D2ZT22	0.91025	0.9415	0.8025	0.859	0.8195	0.7865	0.84125	0.83125	0.9065	0.91425	0.92425	0.918	0.92125	0.96275	0.9035	0.923	0.955	0.9805	0.9515	0.9395	0.877	0.997	1.024	0.916	0.9845	0.94475	0.93625	1.003	0.826	0.91725	0.90575	0.9045	0.91425	1.011	0.97625	0.9465	0.9135	0.954	0.97225	0.93525	0.93925	0.90375	0.918	0.96575	0.986	0.95575	1	0.929	1.0085
D2ZT23	0.8935	0.8905	0.833	0.84625	0.815	0.8625	0.79575	0.84975	0.88125	0.88525	0.923	0.936	0.897	0.953	0.8315	0.86075	0.91175	0.9275	0.969	0.89575	0.8655	0.9585	1.005	0.936	0.956	0.88675	0.9575	0.9555	0.88075	0.88275	0.94125	0.857	0.8915	0.86225	0.97625	0.88725	0.911	0.92325	0.96425	1.062	0.92175	0.91225	0.8505	0.9325	0.95575	0.96575	0.95725	0.9095	0.953
D2ZT24	0.88275	0.896	0.8625	0.8385	0.83825	0.82275	0.83425	0.8435	0.841	0.83175	0.92475	0.9045	0.91425	0.88	0.925	0.894	0.90775	0.89625	0.8875	0.8895	0.862	0.90275	1.017	0.90425	0.90275	0.8855	0.92375	0.988	0.85175	0.95125	0.97125	0.81925	0.87925	0.876	0.977	0.88075	0.846	0.879	0.862	0.82625	0.905	0.9535	0.92525	0.91075	0.9	0.906	0.8975	0.8765	0.94625
D3ZT1	0.808	0.882	0.8385	0.85075	0.78	0.84325	0.847	0.7865	0.8975	0.88425	0.9355	0.881	0.81325	0.87725	0.85575	0.868	0.88725	0.92325	0.84875	0.92525	0.89675	0.93025	1.027	0.90075	0.9445	0.91125	0.969	0.96325	0.8425	0.898	0.917	0.79825	0.886	0.7875	0.97425	0.87775	0.90025	0.89475	0.838	0.8915	0.81325	0.867	0.86525	0.915	0.84725	0.87675	0.903	0.8615	0.96
[truncated: 3 more columns]
